# Supplementary material for: Biochemical Screening of Five Protein Kinases from Plasmodium falciparum against 14,000 Cell-Active Compounds
Source: PLoS One. 2016 Mar 2;11(3):e0149996. doi: 10.1371/journal.pone.0149996 (PMC4774911; doi:10.1371/journal.pone.0149996)
Supplement: S1 File — This Microsoft Excel file includes IC50s, scaffold information, and previously collected data downloaded from ChEMBL (https://www.ebi.ac.uk/chembl/). (XLS) [file pone.0149996.s003.xls]

## Sheet: combined_1_sorted
Supplementary data file: IC50's (in uM) for all hits below 1 uM
Scaffolds: D=EGFRi, G=AKTi, K=PDKi
Info in columns C-E is according to F.J. Gamo et al., Nature 2010.											Info in columns L-AD was downloaded from ChEMBL.
compound ID	Our scaffold	Molecular framework cluster # (Gamo 2010)	Fingerprint cluster # (Gamo 2010)	Target hypothesis (Gamo 2010)	CDPK1 IC50 (uM)	CDPK4 IC50 (uM)	PK6 IC50 (uM)	PK7 IC50 (uM)	PKG IC50 (uM)		COMPOUND_ID	SOURCES	SYNONYMS	MW_FREEBASE	ALOGP	HBA	HBD	PSA	RTB	RO3_PASS	NUM_RO5_VIOLATIONS	MED_CHEM_FRIENDLY	PCT_IHB_3D7	PCT_INHB_DD2	PCT_INHIB_3D7_PFLDH	pXC50_3D7	PCT_INHIB_HEPG2	IFI	SMILES
TCMDC-138446	A	36	38	Ser/Thr protein kinase	0.131267						526407	TCMDC-138446, 626407 (CHEMBL)		466.935	5.216	5	2	64.77	5	N	1	Y	100	99	0	6.96057	2	9.03	CN1CCN(CC1)Cc2ccc(o2)c3ccc4c(ccnc4c3)Nc5cc(c(cc5F)Cl)O
TCMDC-138395	A	36	38	Ser/Thr protein kinase	0.406133						539239	TCMDC-138395, 639239 (CHEMBL)		450.936	5.458	4	1	44.54	5	N	1	Y	100	100	0	6.81081	47	8.57	CN1CCN(CC1)Cc2ccc(o2)c3ccc4c(ccnc4c3)Nc5ccc(cc5F)Cl
TCMDC-138492	A	51	55		0.704933						526486	TCMDC-138492, 626486 (CHEMBL)		531.647	4.858	7	2	71.54	10	N	1	Y	100	99	4	6.95183	14	8.89	c1cc(cc(c1)c2ccc3c(ccnc3c2)Nc4ccc(cc4)Oc5cccnc5)CNCCN6CCOCC6
TCMDC-138493	A	51	55		0.8452						537833	TCMDC-138493, 637833 (CHEMBL)		489.611	5.709	6	2	62.31	10	N	1	Y	99	100	2	6.63285	27	8.76	CN(C)CCNCc1cccc(c1)c2ccc3c(ccnc3c2)Nc4ccc(cc4)Oc5ccccn5
TCMDC-138487	A	51	55		0.913433						542326	TCMDC-138487, 642326 (CHEMBL)		476.569	4.901	6	2	68.3	10	N	0	Y	100	99	0	6.74855	58	9.92	COCCNCc1cccc(c1)c2ccc3c(ccnc3c2)Nc4ccc(cc4)Oc5cccnc5
TCMDC-138488	A	51	55		0.966267						532656	TCMDC-138488, 632656 (CHEMBL)		524.633	4.63	7	2	101.59	10	N	1	Y	100	99	4	6.84671	27	6.06	CS(=O)(=O)CCNCc1cccc(c1)c2ccc3c(ccnc3c2)Nc4ccc(cc4)Oc5cccnc5
TCMDC-138478	A	51	55		0.9789						532571	TCMDC-138478, 632571 (CHEMBL)		475.581	6.051	5	2	55.41	10	N	1	Y	100	99	2	6.28664	25	6.62	COCCNCc1cccc(c1)c2ccc3c(ccnc3c2)Nc4ccc(cc4)Oc5ccccc5
TCMDC-138398	A	53	38	Ser/Thr protein kinase	0.4345						531399	TCMDC-138398, 631399 (CHEMBL)		520.621	5.482	6	2	71.79	10	N	2	Y	99	99	0	6.35782	20	7.86	c1ccc(cc1)Oc2ccc(cc2)Nc3ccnc4c3ccc(c4)c5ccc(o5)CNCCN6CCOCC6
TCMDC-138425	A	53	38		0.512833						532884	TCMDC-138425, 632884 (CHEMBL)		436.505	5.58	5	1	63.42	7	N	1	Y	100	100	1	6.79826	18	7.19	CN(C)Cc1ccc(o1)c2ccc3c(ccnc3c2)Nc4ccc(cc4)Oc5ccccn5
TCMDC-138399	A	53	38	Ser/Thr protein kinase	0.681						539909	TCMDC-138399, 639909 (CHEMBL)		478.585	5.794	5	2	62.56	10	N	1	Y	100	99	2	6.55319	19	7.19	CN(C)CCNCc1ccc(o1)c2ccc3c(ccnc3c2)Nc4ccc(cc4)Oc5ccccc5
TCMDC-138400	A	53	38	Ser/Thr protein kinase	0.71755						528181	TCMDC-138400, 628181 (CHEMBL)		492.611	6.33	5	1	53.77	10	N	1	Y	100	100	0	6.74596	5	14.89	CN(C)CCN(C)Cc1ccc(o1)c2ccc3c(ccnc3c2)Nc4ccc(cc4)Oc5ccccc5
TCMDC-138410	A	53	148		0.887133						533134	TCMDC-138410, 633134 (CHEMBL)		495.638	5.398	6	2	90.55	10	N	1	Y	100	100	6	6.1332	8	5.19	CN(C)CCNCc1nc(cs1)c2ccc3c(ccnc3c2)Nc4ccc(cc4)Oc5ccccc5
TCMDC-138408	A	53	148		0.9149						529050	TCMDC-138408, 629050 (CHEMBL)		509.665	5.934	6	1	81.76	10	N	2	Y	100	100	0	6.67327	27	9.16	CN(C)CCN(C)Cc1nc(cs1)c2ccc3c(ccnc3c2)Nc4ccc(cc4)Oc5ccccc5
TCMDC-138389	A	91	38	Ser/Thr protein kinase	0.1846						528406	TCMDC-138389, 628406 (CHEMBL)		395.857	5.501	3	1	41.3	5	N	1	Y	100	99	0	6.6173	13	8.7	CN(C)Cc1ccc(o1)c2ccc3c(ccnc3c2)Nc4ccc(cc4F)Cl
TCMDC-138391	A	91	38	Ser/Thr protein kinase	0.374467						536554	TCMDC-138391, 636554 (CHEMBL)		438.925	5.104	4	2	53.33	8	N	1	Y	99	100	0	6.68145	14	7.04	CN(C)CCNCc1ccc(o1)c2ccc3c(ccnc3c2)Nc4ccc(cc4F)Cl
TCMDC-138397	A	91	38	Ser/Thr protein kinase	0.383133						535798	TCMDC-138397, 635798 (CHEMBL)		480.962	4.792	5	2	62.56	8	N	0	Y	100	100	0	6.5582	13	4.38	c1cc2c(ccnc2cc1c3ccc(o3)CNCCN4CCOCC4)Nc5ccc(cc5F)Cl
TCMDC-138388	A	91	38	Ser/Thr protein kinase	0.604						530123	TCMDC-138388, 630123 (CHEMBL)		452.952	5.64	4	1	44.54	8	N	1	Y	100	76	1	6.44372	20	6.67	CN(C)CCN(C)Cc1ccc(o1)c2ccc3c(ccnc3c2)Nc4ccc(cc4F)Cl
TCMDC-138297	A	91	243	Calcium/calmodulin-dependent kinase	0.9965						533196	TCMDC-138297, 633196 (CHEMBL)		319.38	3.705	4	2	86.28	3	N	0	Y	98		0		0	7.26	c1cc(cc(c1)O)Nc2ccnc3c2ccc(c3)c4nccs4.Cl
TCMDC-138335	A	91	517		0.186367						537540	TCMDC-138335, 637540 (CHEMBL)		385.442	3.506	5	1	104.97	4	N	0	Y	95	89	0	6.19934	38	7.35	Cc1nnc(o1)c2cccc(c2)Nc3ccnc4c3ccc(c4)c5nccs5.Cl
TCMDC-138334	A	91	517		0.190733						526646	TCMDC-138334, 626646 (CHEMBL)		385.442	3.597	5	1	104.97	4	N	0	Y	99	90	0	6.49213	37	10.71	Cc1nc(no1)c2cccc(c2)Nc3ccnc4c3ccc(c4)c5nccs5.Cl
TCMDC-138441	A	91	521		0.15005						525177	TCMDC-138441, 625177 (CHEMBL)		458.936	4.081	6	3	107.54	8	N	0	Y	100	92	0	6.26207	0	5.26	COCCNCc1c(scn1)c2ccc3c(ccnc3c2)Nc4cc(c(cc4F)Cl)O
TCMDC-138435	A	115	55		0.0714167						534366	TCMDC-138435, 634366 (CHEMBL)		499.985	4.848	6	3	99.7	8	N	0	Y	100	100	0	6.59519	9	3.76	CS(=O)(=O)CCNCc1cccc(c1)c2ccc3c(ccnc3c2)Nc4cc(c(cc4F)Cl)O
TCMDC-138472	A	115	55	Ser/Thr protein kinase	0.124837						530019	TCMDC-138472, 630019 (CHEMBL)		461.576	4.464	6	3	99.69	8	N	0	Y	99	100	2	6.07795	9	3.6	Cc1ccc(cc1Nc2ccnc3c2ccc(c3)c4cccc(c4)CNCCS(=O)(=O)C)O
TCMDC-138429	A	115	55		0.4359						536723	TCMDC-138429, 636723 (CHEMBL)		451.92	5.119	5	3	66.41	8	N	1	Y	100	79	7	6.94424	0	5.26	COCCNCc1cccc(c1)c2ccc3c(ccnc3c2)Nc4cc(c(cc4F)Cl)O
TCMDC-138430	A	115	55	Ser/Thr protein kinase	0.7624						542796	TCMDC-138430, 642796 (CHEMBL)		476.973	5.743	5	2	51.63	5	N	1	Y	100	100	4	6.11377	0	4.69	CN1CCN(CC1)Cc2cccc(c2)c3ccc4c(ccnc4c3)Nc5cc(c(cc5F)Cl)O
TCMDC-138292	A	115	218	Calcium/calmodulin-dependent kinase	0.884367						525504	TCMDC-138292, 625504 (CHEMBL)		313.353	3.692	4	2	58.04	3	N	0	Y	100	99	1	5.97967	8	4.41	c1cc(cc(c1)O)Nc2ccnc3c2ccc(c3)c4ccncc4.Cl
TCMDC-131917	A	128	203		0.1453						530138	TCMDC-131917, 630138 (CHEMBL)		372.416	5.093	5	1	52.61	6	N	1	Y	100	99	0	6.16511	13	2.19	COc1cc2c(ccnc2cc1OC)Nc3ccc(cc3)Oc4ccccc4.Cl
TCMDC-138386	A	233	653		0.28175						525675	TCMDC-138386, 625675 (CHEMBL)		414.601	4.772	3	2	45.15	2	N	0	Y	92	77	0	6.07985	0	5.8	c1cc2c(ccnc2cc1I)Nc3cc(c(cc3F)Cl)O
TCMDC-135247	B	84	168		0.311733						540554	TCMDC-135247, 640554 (CHEMBL)		495.529	4.04	7	4	121.39	8	N	0	Y	100	96	0	6.15627	44	7.91	COc1ccc(cc1OC)Nc2ncc3c(c[nH]c3n2)c4cccc(c4)NC(=O)Cc5cccc(c5)O
TCMDC-136676	B	132	146		0.115027						536754	TCMDC-136676, 636754 (CHEMBL)		334.347	3.472	4	2	62.45	4	N	0	Y	91	66	2	5.96496	0	4.65	c1cc(cc(c1)O)c2cnc3n2nc(cc3)NCc4ccc(cc4)F
TCMDC-136694	B	188	343		0.3787						530725	TCMDC-136694, 630725 (CHEMBL)		339.392	1.918	6	2	84.57	4	N	0	Y	98	73	4	6.14579	54	5.3	COc1ccc(cn1)c2cnc3n2nc(cc3)NC4CCC(CC4)O
TCMDC-136693	B	188	343		0.503433			0.438			526802	TCMDC-136693, 626802 (CHEMBL)		342.823	3.211	4	2	62.45	3	N	0	Y	97	98	0	6.08388	57	9.02	c1cc(ccc1c2cnc3n2nc(cc3)NC4CCC(CC4)O)Cl
TCMDC-136692	B	188	343	Ser/Thr protein kinase				0.419			527952	TCMDC-136692, 627952 (CHEMBL)		352.387	2.176	6	3	99.74	4	N	0	Y	98	90	3	6.00199	9	1.53	c1cc(ccc1c2cnc3n2nc(cc3)NC4CCC(CC4)O)C(=O)O
TCMDC-134383	B	188	2095		0.15655						536458	TCMDC-134383, 636458 (CHEMBL)		436.46	2.991	8	1	88.37	8	N	0	Y	98	100	0	6.18713	57	12.77	COc1ccc(cc1OC)c2cnn3c2nc(cc3)Nc4cc(c(c(c4)OC)OC)OC
TCMDC-136679	B	232	343		0.245833						535888	TCMDC-136679, 635888 (CHEMBL)		340.381	2.558	5	1	78.9	5	N	0	Y	99	81	6	6.59283	27	6.02	c1cc(cnc1)CCNc2ccc3ncc(n3n2)c4ccc(cc4)C#N
TCMDC-134177	B	232	343		0.3103						530994	TCMDC-134177, 630994 (CHEMBL)		324.377	2.559	5	0	51.89	4	N	0	Y	98	98	0	6.11258	40	5	COc1ccc(cc1OC)c2cnc3n2nc(cc3)N4CCCC4.C(=O)O
TCMDC-136683	B	232	343		0.360533						539399	TCMDC-136683, 639399 (CHEMBL)		328.366	1.415	6	2	80.91	7	N	0	Y	98	90	0	6.17232	9	6.77	COc1ccc(cc1OC)c2cnc3n2nc(cc3)NCCCO
TCMDC-136680	B	232	343		0.3712						528141	TCMDC-136680, 628141 (CHEMBL)		349.817	3.343	4	1	55.11	5	N	0	Y	97	32	0	6.06704	34	6.82	c1cc(cnc1)CCNc2ccc3ncc(n3n2)c4ccc(cc4)Cl
TCMDC-135853	C	106	234	Calcium/calmodulin-dependent kinase	0.390467						532263	TCMDC-135853, 632263 (CHEMBL)		331.368	3.025	4	1	60.03	4	N	0	Y	98	97	0	6.89858	52	13.51	COc1ccc(cc1OC)c2cc3c(c[nH]c3nc2)c4ccncc4
TCMDC-136219	C	106	354	Calcium/calmodulin-dependent kinase	0.387133						540974	TCMDC-136219, 640974 (CHEMBL)		392.474	2.225	4	3	109.24	5	N	0	Y	96	82	0	5.77871	25	10.91	CS(=O)(=O)Nc1cccc(c1)c2cc3c(c[nH]c3nc2)c4cccc(c4)CN
TCMDC-136218	C	106	354		0.5515						540915	TCMDC-136218, 640915 (CHEMBL)		392.474	2.225	4	3	109.24	5	N	0	Y	98	95	2	6.0063	27	5.5	CS(=O)(=O)Nc1cccc(c1)c2cc3c(c[nH]c3nc2)c4ccc(cc4)CN
TCMDC-136307	C	106	715	Calcium/calmodulin-dependent kinase	0.0444067						529132	TCMDC-136307, 629132 (CHEMBL)		391.486	3.161	4	2	97.22	5	N	0	Y	99	74	0	5.80808	0	8.74	CS(=O)(=O)c1cccc(c1)c2cc3c(c[nH]c3nc2)c4cccc(c4)CCN.C(=O)(C(F)(F)F)O
TCMDC-132359	C	106	912		0.0242967		0.9309				537654	TCMDC-132359, 637654 (CHEMBL)		399.445	1.59	4	4	126.88	6	N	0	Y	99	98	0	6.7676	2	0	c1cc(ccc1c2cc3c(c[nH]c3nc2)c4ccc(cc4)C(=O)N)C(=O)NCCN
TCMDC-135050	C	136	1033	Ser/Thr protein kinase			0.541				528289	TCMDC-135050, 628289 (CHEMBL)		469.575	2.807	5	2	78.44	7	N	0	Y	99	98	0	6.35748	56	0	CC(C)c1cc(ccc1C(=O)O)c2ccnc3c2cc([nH]3)c4cccc(c4OC)CN5CCCC5.C(=O)(C(F)(F)F)O
TCMDC-135049	C	136	1033	Ser/Thr protein kinase			0.6947				538282	TCMDC-135049, 638282 (CHEMBL)		485.574	2.034	6	2	87.68	7	N	0	Y	98	90	0	6.1293	44	0	CC(C)c1cc(ccc1C(=O)O)c2ccnc3c2cc([nH]3)c4cccc(c4OC)CN5CCOCC5.C(=O)(C(F)(F)F)O
TCMDC-133364	C	136	1966	Ser/Thr protein kinase	0.422267		0.2074				542275	TCMDC-133364, 642275 (CHEMBL)		393.462	1.431	5	3	122.14	6	N	0	Y	96	95	3	6.07555	0	3.13	c1cc(ccc1c2ccnc3c2cc([nH]3)c4ccncc4)S(=O)(=O)NCCN.C(=O)(C(F)(F)F)O
TCMDC-133805	C	138	913	Ser/Thr protein kinase	0.045645		0.1765				532301	TCMDC-133805, 632301 (CHEMBL)		401.504	3.309	4	3	78.76	5	N	0	Y	95	82	2	6.04418	48	8.11	Cn1cc(cn1)c2ccnc3c2cc([nH]3)c4cccc(c4)CNC5CCC(CC5)O.C(=O)(C(F)(F)F)O
TCMDC-134147	C	236	913	Ser/Thr protein kinase	0.402067		0.1279				524761	TCMDC-134147, 624761 (CHEMBL)		365.859	3.888	3	1	49.74	4	N	0	Y	96	21	0	6.04315	75	22.22	Cn1cc(cn1)c2c3cc([nH]c3ncc2Cl)c4cccc(c4)CN(C)C
TCMDC-134150	C	248	1346	Ser/Thr protein kinase	0.491767	0.527			1.016		525219	TCMDC-134150, 625219 (CHEMBL)		382.522	3.92	3	3	112.04	6	N	0	Y	98	4	5	6.02219	39	22.22	c1cc(sc1c2ccnc3c2cc[nH]3)C(=O)N[C@@H](CC4CCCCC4)CN.Cl
TCMDC-134154	C	294	1346	Ser/Thr protein kinase	0.029015	0.473			0.43		525354	TCMDC-134154, 625354 (CHEMBL)		362.448	2.926	3	3	112.04	5	N	0	Y	95	87	0	6.26249	52	16.07	c1ccc(cc1)C(CN)NC(=O)c2ccc(s2)c3c[nH]c4c3cccn4.C(=O)O
TCMDC-135669	D	1	45	Ser/Thr protein kinase	0.0195033	0.052	0.2756		>10		535289	TCMDC-135669, 635289 (CHEMBL)		610.633	5.335	7	2	126.72	8	N	2	Y	99	75	0	6.82424	78	7.14	CS(=O)(=O)Cc1ccc(cc1)Nc2nccc(n2)c3c4ccccn4nc3c5cccc(c5)NC(=O)c6c(cccc6F)F
TCMDC-135780	D	1	45	Ser/Thr protein kinase	0.0198167	0.051			>10		535545	TCMDC-135780, 635545 (CHEMBL)		597.595	4.507	7	3	152.74	7	N	1	Y	98	97	2	7.1329	81	7.86	c1ccn2c(c1)c(c(n2)c3cccc(c3)NC(=O)c4c(cccc4F)F)c5ccnc(n5)Nc6cccc(c6)S(=O)(=O)N
TCMDC-135791	D	1	45	Ser/Thr protein kinase	0.02039	0.029			>10		527930	TCMDC-135791, 627930 (CHEMBL)		625.648	4.836	7	3	152.74	9	N	1	Y	98	97	3	7.23367	84	7.87	c1ccn2c(c1)c(c(n2)c3cccc(c3)NC(=O)c4c(cccc4F)F)c5ccnc(n5)Nc6cccc(c6)CCS(=O)(=O)N
TCMDC-135670	D	1	45	Ser/Thr protein kinase	0.0212533	0.09			>10		525205	TCMDC-135670, 625205 (CHEMBL)		624.66	5.713	7	2	126.72	8	N	2	Y	98	99	0	7.24057	76	6.31	CC(c1cccc(c1)Nc2nccc(n2)c3c4ccccn4nc3c5cccc(c5)NC(=O)c6c(cccc6F)F)S(=O)(=O)C
TCMDC-135915	D	1	45	Ser/Thr protein kinase	0.02198	0.307			>10		535316	TCMDC-135915, 635316 (CHEMBL)		584.578	6.193	6	3	112.89	7	N	2	Y	98	98	5	6.7232	68	7.81	c1ccn2c(c1)c(c(n2)c3cccc(c3)NC(=O)c4c(cccc4F)F)c5ccnc(n5)Nc6ccc(cc6)c7cc[nH]n7
TCMDC-136002	D	1	45	Ser/Thr protein kinase	0.02645				>10		537393	TCMDC-136002, 637393 (CHEMBL)		601.605	5.5	6	3	113.31	8	N	2	Y	94	96	0	6.38632	84	6.43	c1ccn2c(c1)c(c(n2)c3cccc(c3)NC(=O)c4c(cccc4F)F)c5ccnc(n5)Nc6ccc(cc6)C(=O)NC7CC7
TCMDC-135818	D	1	45	Ser/Thr protein kinase	0.0351233	0.075			0.115		525025	TCMDC-135818, 625025 (CHEMBL)		616.663	5.922	7	2	90.69	7	N	2	Y	98	98	0	6.94981	86	9.35	CN1CCN(CC1)c2ccc(cc2)Nc3nccc(n3)c4c5ccccn5nc4c6cccc(c6)NC(=O)c7c(cccc7F)F
TCMDC-135921	D	1	45	Ser/Thr protein kinase	0.0381233	0.315	0.5797		5.461		525000	TCMDC-135921, 625000 (CHEMBL)		678.706	5.705	8	3	108.71	11	N	2	Y	100	97	0	6.58634	86	5.22	c1ccn2c(c1)c(c(n2)c3cccc(c3)NC(=O)c4c(cccc4F)F)c5ccnc(n5)Nc6ccc(c(c6)F)NCCCN7CCOCC7
TCMDC-135743	D	1	45	Ser/Thr protein kinase	0.03982	0.134			>10		530352	TCMDC-135743, 630352 (CHEMBL)		585.562	5.509	6	2	110.24	7	N	2	Y	95	94	0	6.44294	96	8.33	c1ccn2c(c1)c(c(n2)c3cccc(c3)C(=O)Nc4c(cccc4F)F)c5ccnc(n5)Nc6cccc(c6)c7cnco7
TCMDC-135528	D	1	45	Ser/Thr protein kinase	0.0478133		0.14				529314	TCMDC-135528, 629314 (CHEMBL)		597.595	4.507	7	3	152.74	7	N	1	Y	93	89	0	6.11785	83	7.96	c1ccn2c(c1)c(c(n2)c3cccc(c3)NC(=O)c4c(cccc4F)F)c5ccnc(n5)Nc6ccc(cc6)S(=O)(=O)N
TCMDC-135742	D	1	45	Ser/Thr protein kinase	0.0495567	0.065	0.1047		>10		541540	TCMDC-135742, 641540 (CHEMBL)		610.633	5.335	7	2	126.72	8	N	2	Y	96	92	0	6.27422	85	7.87	CS(=O)(=O)Cc1ccc(cc1)Nc2nccc(n2)c3c4ccccn4nc3c5cccc(c5)C(=O)Nc6c(cccc6F)F
TCMDC-135668	D	1	45	Ser/Thr protein kinase	0.0600233	0.077			>10		530125	TCMDC-135668, 630125 (CHEMBL)		608.594	5.753	8	2	111.9	9	N	2	Y	98	98	4	7.11189	74	10.62	COc1cc(cc(c1OC)OC)Nc2nccc(n2)c3c4ccccn4nc3c5cccc(c5)NC(=O)c6c(cccc6F)F
TCMDC-135508	D	1	45	Ser/Thr protein kinase	0.087315						541552	TCMDC-135508, 641552 (CHEMBL)		548.542	5.786	6	2	93.44	7	N	2	Y	98	98	0	6.74895	35	4.39	COc1cccc(c1)Nc2nccc(n2)c3c4ccccn4nc3c5cccc(c5)NC(=O)c6c(cccc6F)F
TCMDC-135910	D	1	45	Ser/Thr protein kinase	0.0918	0.311			>10		537901	TCMDC-135910, 637901 (CHEMBL)		631.631	4.904	7	2	113.75	7	N	1	Y	99	97	4	6.41678	72	8.59	c1ccn2c(c1)c(c(n2)c3cccc(c3)NC(=O)c4c(cccc4F)F)c5ccnc(n5)Nc6ccc(cc6)C(=O)N7CCOCC7
TCMDC-135955	D	1	45	Ser/Thr protein kinase	0.1515	0.853			>10		532490	TCMDC-135955, 632490 (CHEMBL)		627.04	6.319	7	2	102.66	10	N	2	Y	99	97	4	6.44845	53	5.3	COCCOc1ccc(cc1Cl)Nc2nccc(n2)c3c4ccccn4nc3c5cccc(c5)NC(=O)c6c(cccc6F)F
TCMDC-135769	D	1	45	Ser/Thr protein kinase	0.1639	0.612			>10		533918	TCMDC-135769, 633918 (CHEMBL)		555.629	5.56	6	2	110.24	7	N	2	Y	95	99	0	6.58361	71	7.25	c1ccn2c(c1)c(c(n2)c3cccc(c3)NC(=O)C4CCCCC4)c5ccnc(n5)Nc6cccc(c6)c7cnco7
TCMDC-135920	D	1	45	Ser/Thr protein kinase	0.429267	0.086	0.3021		0.131		531772	TCMDC-135920, 631772 (CHEMBL)		665.707	6.89	7	2	96.68	13	N	2	Y	100	99	0	6.39017	86	8.59	CCN(CC)CCCOc1ccc(cc1F)Nc2nccc(n2)c3c4ccccn4nc3c5cccc(c5)NC(=O)c6c(cccc6F)F
TCMDC-135681	D	1	228	Ser/Thr protein kinase	0.011265						525581	TCMDC-135681, 625581 (CHEMBL)		611.621	4.868	8	2	139.62	8	N	1	Y	97	93	1	6.79041	86	5.8	CS(=O)(=O)Cc1ccc(cc1)Nc2nccc(n2)c3c4cccnn4nc3c5cccc(c5)NC(=O)c6c(cccc6F)F
TCMDC-135548	D	1	228	Ser/Thr protein kinase	0.01528	0.026	0.1444		0.524		527534	TCMDC-135548, 627534 (CHEMBL)		576.556	4.455	7	3	126.19	7	N	1	Y	96	51	5	6.73558	83	7.97	CC(=O)Nc1cccc(c1)Nc2nccc(n2)c3c4cccnn4nc3c5cccc(c5)NC(=O)c6c(cccc6F)F
TCMDC-135550	D	1	228	Ser/Thr protein kinase	0.0232033	0.145			>10		535061	TCMDC-135550, 635061 (CHEMBL)		586.55	5.042	7	2	123.13	7	N	2	Y	97	98	2	6.77915	96	5.04	c1cc(cc(c1)Nc2nccc(n2)c3c4cccnn4nc3c5cccc(c5)NC(=O)c6c(cccc6F)F)c7cnco7
TCMDC-135812	D	1	228		0.03666	0.067	0.1393		>10		539070	TCMDC-135812, 639070 (CHEMBL)		581.688	4.919	8	2	139.62	8	N	1	Y	98	99	0	6.69738	31	5.76	CS(=O)(=O)Cc1ccc(cc1)Nc2nccc(n2)c3c4cccnn4nc3c5cccc(c5)NC(=O)C6CCCCC6
TCMDC-134631	D	1	228		0.038575	0.352			>10		539818	TCMDC-134631, 639818 (CHEMBL)		519.504	5.335	6	2	97.1	6	N	2	Y	98	96	0	6.13899	51	5.84	c1ccc(cc1)Nc2nccc(n2)c3c4cccnn4nc3c5cccc(c5)NC(=O)c6c(cccc6F)F
TCMDC-135696	D	1	228	Ser/Thr protein kinase	0.09512	0.024	0.375		>10		532918	TCMDC-135696, 632918 (CHEMBL)		625.648	5.245	8	2	139.61	8	N	2	Y	98	98	4	7.34109	79	7.75	CC(c1cccc(c1)Nc2nccc(n2)c3c4cccnn4nc3c5cccc(c5)NC(=O)c6c(cccc6F)F)S(=O)(=O)C
TCMDC-135684	D	1	228	Ser/Thr protein kinase		0.045			>10		525842	TCMDC-135684, 625842 (CHEMBL)		609.582	5.286	9	2	124.79	9	N	2	Y	98	97	1	7.4867	96	9.42	COc1cc(cc(c1OC)OC)Nc2nccc(n2)c3c4cccnn4nc3c5cccc(c5)NC(=O)c6c(cccc6F)F
TCMDC-135682	D	1	228	Ser/Thr protein kinase		0.201			>10		530976	TCMDC-135682, 630976 (CHEMBL)		641.647	5.193	9	2	148.85	9	N	2	Y	87	88	0	5.98621	27	1.46	CCS(=O)(=O)c1ccc(c(c1)Nc2nccc(n2)c3c4cccnn4nc3c5cccc(c5)NC(=O)c6c(cccc6F)F)OC
TCMDC-135663	D	176	45			0.191			>10		542494	TCMDC-135663, 642494 (CHEMBL)		543.575	4.768	7	2	107.6	6	N	1	Y	95	27	4	5.86943	12	3.13	Cn1cccc1C(=O)Nc2cccc(c2)c3c(c4ccccn4n3)c5ccnc(n5)Nc6ccc7c(c6)OCCO7
TCMDC-135539	D	176	781			0.775			>10		538396	TCMDC-135539, 638396 (CHEMBL)		518.609	5.188	5	2	83.79	8	N	2	Y	100	98	4	6.39368	30	7.75	c1ccc(cc1)NC(=O)Nc2cccc(c2)c3c(c4cccc(n4n3)OCCN5CCCC5)c6ccncc6
TCMDC-138688	D	217	656	Ser/Thr protein kinase	0.232		0.1794				533369	TCMDC-138688, 633369 (CHEMBL)		420.898	2.976	7	1	74.48	4	N	0	Y	95	92	0	6.07951	65	13.51	CN1CCN(CC1)c2ccc(cc2Cl)Nc3nccc(n3)c4cnn5c4cccn5
TCMDC-138687	D	217	656	Ser/Thr protein kinase			0.2203				495238	TCMDC-138687, 595238 (CHEMBL)		454.451	3.254	7	1	74.47	5	N	0	Y	95	94	0	5.97057	77	13.85	CN1CCN(CC1)c2ccc(cc2C(F)(F)F)Nc3nccc(n3)c4cnn5c4cccn5
TCMDC-138919	D	217	656	Ser/Thr protein kinase			0.2459				533588	TCMDC-138919, 633588 (CHEMBL)		367.385	0.898	7	2	136.54	4	N	0	Y	89	89	0	6.17971	39	9.49	c1cc(cc(c1)S(=O)(=O)N)Nc2nccc(n2)c3cnn4c3cccn4
TCMDC-135321	E	86	126	Calcium/calmodulin-dependent kinase	0.144767						541330	TCMDC-135321, 641330 (CHEMBL)		402.449	2.879	5	4	117.95	5	N	0	Y	100	43	1	6.30156	51	10.49	CCNC(=O)Nc1ccc(cc1)c2cc(c(nc2)N)c3[nH]c4cc(ccc4n3)OC
TCMDC-135365	E	86	126	Calcium/calmodulin-dependent kinase	0.501133						540901	TCMDC-135365, 640901 (CHEMBL)		373.408	2.534	5	3	105.91	4	N	0	Y	93	73	0	5.90554	55	10.74	CC(=O)Nc1ccc(cc1)c2cc(c(nc2)N)c3[nH]c4cc(ccc4n3)OC
TCMDC-133132	E	86	126				0.2061				527495	TCMDC-133132, 627495 (CHEMBL)		322.311	3.841	3	2	67.59	2	N	0	Y	100	88	0	6.75692	54	13.79	c1cc(cc(c1)F)c2cc(c(nc2)N)c3[nH]c4ccc(cc4n3)F.C(=O)(C(F)(F)F)O
TCMDC-134155	E	86	2031	Ser/Thr protein kinase	0.6535						534203	TCMDC-134155, 634203 (CHEMBL)		492.597	2.105	9	1	131.51	5	N	0	Y	100	76	0	6.08899	44	0	CCn1c2ccc(cc2nc1c3c(ncc(n3)c4ccnc(c4)N5CCN(CC5)C)N)S(=O)(=O)C
TCMDC-133559	E	236	731	Ser/Thr protein kinase	0.149883						524805	TCMDC-133559, 624805 (CHEMBL)		294.286	2.08	4	3	96.27	2	N	0	Y	100	53	0	6.13725	38	6.06	c1cc2c(cc1F)[nH]c(n2)c3cc(cnc3N)c4c[nH]nc4
TCMDC-133562	E	236	731		0.279733						525200	TCMDC-133562, 625200 (CHEMBL)		311.729	1.587	5	3	109.16	2	N	0	Y	100	70	1	6.03872	40	0	c1c(cnc(c1c2[nH]c3c(n2)cc(cn3)Cl)N)c4c[nH]nc4
TCMDC-133561	E	236	731	Ser/Thr protein kinase	0.296067						527649	TCMDC-133561, 627649 (CHEMBL)		290.323	2.361	4	3	96.27	2	N	0	Y	100	93	0	6.6562	37	1.49	Cc1cccc2c1nc([nH]2)c3cc(cnc3N)c4c[nH]nc4
TCMDC-133560	E	236	731	Ser/Thr protein kinase	0.833933						542271	TCMDC-133560, 642271 (CHEMBL)		310.741	2.539	4	3	96.27	2	N	0	Y	100	100	0	6.09769	46	3.03	c1cc2c(cc1Cl)[nH]c(n2)c3cc(cnc3N)c4c[nH]nc4
TCMDC-141070	F	99	49		0.1635						539963	TCMDC-141070, 639963 (CHEMBL)		453.964	3.716	5	4	102.93	6	N	0	Y	98	98	0	6.13873	6	0	CC(C)(CNC(=O)[C@H]1CCCCN1)c2[nH]c(c(n2)c3ccc(c(c3)O)Cl)c4ccncc4.Cl
TCMDC-140538	F	99	49	Ser/Thr protein kinase	0.1855						532082	TCMDC-140538, 632082 (CHEMBL)		462.971	5.171	5	3	83.06	8	N	1	Y	100	99	1	6.44678	76	6.38	CC(C)(CNCc1ccc(cc1)OC)c2[nH]c(c(n2)c3ccc(c(c3)O)Cl)c4ccncc4.Cl
TCMDC-140389	F	99	49	Nuclear receptor agonist	0.189667						526338	TCMDC-140389, 626338 (CHEMBL)		432.945	5.187	4	3	73.83	7	N	1	Y	100	99	0	6.27035	77	8.9	CC(C)(CNCc1ccccc1)c2[nH]c(c(n2)c3ccc(c(c3)O)Cl)c4ccncc4.Cl
TCMDC-141079	F	99	49		0.192233						539962	TCMDC-141079, 639962 (CHEMBL)		453.964	3.716	5	4	102.93	6	N	0	Y	97	96	0	6.07523	0	1.56	CC(C)(CNC(=O)[C@@H]1CCCCN1)c2[nH]c(c(n2)c3ccc(c(c3)O)Cl)c4ccncc4.Cl
TCMDC-140700	F	99	49		0.213						536136	TCMDC-140700, 636136 (CHEMBL)		465.975	3.916	5	3	94.14	6	N	0	Y	96	96	0	5.99981	39	0	CC(C)(CNC(=O)C1=CCCN(C1)C)c2[nH]c(c(n2)c3ccc(c(c3)O)Cl)c4ccncc4.Cl
TCMDC-140548	F	99	49		0.256667						532631	TCMDC-140548, 632631 (CHEMBL)		467.39	5.852	4	3	73.83	7	N	1	Y	100	98	5	6.32248	86	7.09	CC(C)(CNCc1ccc(cc1)Cl)c2[nH]c(c(n2)c3ccc(c(c3)O)Cl)c4ccncc4.Cl
TCMDC-140687	F	99	49		0.275167						536334	TCMDC-140687, 636334 (CHEMBL)		462.971	5.171	5	3	83.06	8	N	1	Y	100	98	0	6.15918	74	5.8	CC(C)(CNCc1cccc(c1)OC)c2[nH]c(c(n2)c3ccc(c(c3)O)Cl)c4ccncc4.Cl
TCMDC-141138	F	99	49		0.347133						540746	TCMDC-141138, 640746 (CHEMBL)		578.532	6.068	5	3	94.14	8	N	2	Y	100	83	0	6.20551	36	5.07	CC(C)(CNC(=O)C1CCN(CC1)Cc2ccc(cc2)Cl)c3[nH]c(c(n3)c4ccc(c(c4)O)Cl)c5ccncc5.Cl
TCMDC-140736	F	99	49		0.3866						527722	TCMDC-140736, 627722 (CHEMBL)		620.181	6.416	7	3	112.6	13	N	2	Y	100	96	4	6.19151	62	1.47	CC(C)N(CCOc1cc(ccc1OC)C(=O)NCC(C)(C)c2[nH]c(c(n2)c3ccc(c(c3)O)Cl)c4ccncc4)C(C)C.Cl
TCMDC-140954	F	99	49		0.424633						539412	TCMDC-140954, 639412 (CHEMBL)		534.049	4.507	5	3	107.28	8	N	1	Y	93	66	0	6.06239	0	0	CC(C)(CNC(=O)C1CCN(CC1)Cc2ccoc2)c3[nH]c(c(n3)c4ccc(c(c4)O)Cl)c5ccncc5.Cl
TCMDC-140708	F	99	49		0.4382						542319	TCMDC-140708, 642319 (CHEMBL)		516.943	7.307	5	3	83.06	9	N	2	Y	100	99	0	6.26335	38	9.42	CC(C)(CNCc1ccc(cc1)OC(F)(F)F)c2[nH]c(c(n2)c3ccc(c(c3)O)Cl)c4ccncc4.Cl
TCMDC-140672	F	99	49	Ser/Thr protein kinase	0.450933						536739	TCMDC-140672, 636739 (CHEMBL)		468.926	5.598	4	3	73.83	7	N	1	Y	100	89	2	6.18052	74	7.8	CC(C)(CNCc1ccc(c(c1)F)F)c2[nH]c(c(n2)c3ccc(c(c3)O)Cl)c4ccncc4.Cl
TCMDC-141124	F	99	49	Ser/Thr protein kinase	0.471367						534010	TCMDC-141124, 634010 (CHEMBL)		608.558	6.117	6	3	103.37	10	N	2	Y	100	5	7	6.14914	40	8.22	CC(C)(CNC(=O)C1CCN(CC1)CCOc2ccc(cc2)Cl)c3[nH]c(c(n3)c4ccc(c(c4)O)Cl)c5ccncc5.Cl
TCMDC-140688	F	99	49		0.53875						539123	TCMDC-140688, 639123 (CHEMBL)		501.835	6.516	4	3	73.83	7	N	2	Y	100	97	0	6.12115	43	9.93	CC(C)(CNCc1ccc(c(c1)Cl)Cl)c2[nH]c(c(n2)c3ccc(c(c3)O)Cl)c4ccncc4.Cl
TCMDC-141136	F	99	49		0.6638						541670	TCMDC-141136, 641670 (CHEMBL)		610.094	5.863	6	3	103.37	10	N	2	Y	100	19	0	6.50034	41	5.07	CC(C)(CNC(=O)C1CCN(CC1)CCOc2ccc(c(c2)F)F)c3[nH]c(c(n3)c4ccc(c(c4)O)Cl)c5ccncc5.Cl
TCMDC-141122	F	99	49		0.7344						542671	TCMDC-141122, 642671 (CHEMBL)		588.14	5.273	6	3	103.37	11	N	2	Y	100	18	0	6.20756	11	2.21	CC(C)(CNC(=O)C1CCN(CC1)CCOCc2ccccc2)c3[nH]c(c(n3)c4ccc(c(c4)O)Cl)c5ccncc5.Cl
TCMDC-135665	F	99	232		0.282933	0.178			7.642		524938	TCMDC-135665, 624938 (CHEMBL)		521.53	5.523	4	2	78.59	8	N	2	Y	95	53	0	5.97342	9	3.03	c1cc(cc(c1)O)c2c(cc(o2)C(=O)NCC(c3ccc(cc3)C(F)(F)F)N4CCCC4)c5ccncc5.C(=O)(C(F)(F)F)O
TCMDC-141162	F	99	369	Peptide hormone receptor agonist	0.353233						539726	TCMDC-141162, 639726 (CHEMBL)		516.946	5.704	6	4	112.74	8	N	2	Y	100	37	0	6.81716	32	10.56	CC(C)(CNCc1ccc(cc1)C(F)(F)F)c2[nH]c(c(n2)c3ccnc(n3)N)c4ccc(c(c4)O)Cl.Cl
TCMDC-141163	F	99	369		0.4693						533042	TCMDC-141163, 633042 (CHEMBL)		484.929	5.173	6	4	112.74	7	N	1	Y	99	79	0	6.13055	41	5.63	CC(C)(CNCc1ccc(c(c1)F)F)c2[nH]c(c(n2)c3ccnc(n3)N)c4ccc(c(c4)O)Cl.Cl
TCMDC-141154	F	100	49	Ser/Thr protein kinase	0.013915						533756	TCMDC-141154, 633756 (CHEMBL)		382.887	4.169	4	3	87.82	4	N	0	Y	98	98	0	6.12846	48	3.55	c1cc(c(cc1c2c([nH]c(n2)C3(CCCCC3)CN)c4ccncc4)O)Cl.Cl
TCMDC-141155	F	100	49		0.845567						529096	TCMDC-141155, 629096 (CHEMBL)		507.454	6.849	4	3	73.83	7	N	2	Y	100	99	2	6.90288	35	11.59	c1cc(ccc1CNCC2(CCCCC2)c3[nH]c(c(n3)c4ccc(c(c4)O)Cl)c5ccncc5)Cl.Cl
TCMDC-141332	F	100	851	Ser/Thr protein kinase	0.167767						527265	TCMDC-141332, 627265 (CHEMBL)		450.917	5.04	6	2	97.64	7	N	1	Y	100	95	2	5.87906	43	6.04	CN(C)CCOc1ccc(cc1)c2cc(c(o2)c3ccnc(n3)N)c4ccc(c(c4)O)Cl
TCMDC-141338	F	100	851		0.6836						531822	TCMDC-141338, 631822 (CHEMBL)		450.917	5.04	6	2	97.64	7	N	1	Y	100	91	5	6.00966	14	5.04	CN(C)CCOc1ccc(cc1)c2cc(c(o2)c3ccc(c(c3)O)Cl)c4ccnc(n4)N
TCMDC-139660	F	100	1470		0.9753						526702	TCMDC-139660, 626702 (CHEMBL)		347.798	4.67	3	2	61.8	3	N	0	Y	96	91	0	6.08928	64	8.39	c1ccc(cc1)c2[nH]c(c(n2)c3ccc(c(c3)O)Cl)c4ccncc4.Cl
TCMDC-140369	F	281	49	Ser/Thr protein kinase	0.010478						535185	TCMDC-140369, 635185 (CHEMBL)		342.823	3.172	4	3	87.82	4	N	0	Y	97	98	0	6.12159	34	2.76	CC(C)(CN)c1[nH]c(c(n1)c2ccc(c(c2)O)Cl)c3ccncc3.Cl
TCMDC-140680	F	281	49	Ser/Thr protein kinase	0.0186433				0.242		527625	TCMDC-140680, 627625 (CHEMBL)		387.274	3.256	4	3	87.82	4	N	0	Y	96	97	0	6.01529	31	4.38	CC(C)(CN)c1[nH]c(c(n1)c2ccc(c(c2)O)Br)c3ccncc3.Cl
TCMDC-140762	F	281	49		0.04909						540140	TCMDC-140762, 640140 (CHEMBL)		356.849	3.604	4	3	73.83	5	N	0	Y	98	96	0	6.13314	46	2.17	CC(C)(CNC)c1[nH]c(c(n1)c2ccc(c(c2)O)Cl)c3ccncc3.Cl
TCMDC-140549	F	281	49		0.158667	0.637			>10		526143	TCMDC-140549, 626143 (CHEMBL)		412.956	5.069	4	3	73.83	7	N	1	Y	100	98	5	6.22099	42	3.62	CC(C)(C)CNCC(C)(C)c1[nH]c(c(n1)c2ccc(c(c2)O)Cl)c3ccncc3.Cl
TCMDC-140674	F	281	49		0.1594						543111	TCMDC-140674, 643111 (CHEMBL)		401.3	3.482	4	2	76.81	5	N	0	Y	97	95	1	6.11402	17	2.17	CC(C)(CN)c1[nH]c(c(n1)c2ccc(c(c2)OC)Br)c3ccncc3.Cl
TCMDC-141060	F	281	49		0.179467						531597	TCMDC-141060, 631597 (CHEMBL)		439.938	3.26	5	4	102.93	6	N	0	Y	86	95	0	5.89483	0	0.79	CC(C)(CNC(=O)[C@H]1CCCN1)c2[nH]c(c(n2)c3ccc(c(c3)O)Cl)c4ccncc4.Cl
TCMDC-141019	F	281	369	Ser/Thr protein kinase	0.007488						527344	TCMDC-141019, 627344 (CHEMBL)		358.825	2.747	6	4	126.73	4	N	0	Y	95	95	0	6.0083	34	2.05	CC(C)(CN)c1[nH]c(c(n1)c2ccc(c(c2)O)Cl)c3ccnc(n3)N
TCMDC-141161	F	281	369		0.754667						537060	TCMDC-141161, 637060 (CHEMBL)		513.419	5.475	7	4	121.97	9	N	2	Y	97	19	0	6.07871	45	6.29	CC(C)(CNCCOc1ccc(cc1)Cl)c2[nH]c(c(n2)c3ccnc(n3)N)c4ccc(c(c4)O)Cl.Cl
TCMDC-140686	F	281	1159		0.1439						526181	TCMDC-140686, 626181 (CHEMBL)		408.884	2.936	5	4	102.51	6	N	0	Y	95	97	3		42	1.48	CC(C)(c1[nH]c(c(n1)c2ccc(c(c2)O)Cl)c3ccncc3)NCc4[nH]ccn4.Cl
TCMDC-141334	F	281	2749	Ser/Thr protein kinase	0.013323	0.433			0.042		536943	TCMDC-141334, 636943 (CHEMBL)		342.819	3.845	3	2	72.28	4	N	0	Y	92	97	7	5.94405	44	3.57	CC(C)(CN)c1cc(c(o1)c2ccncc2)c3ccc(c(c3)O)Cl.Cl
TCMDC-136178	G	69	89	Ser/Thr protein kinase	0.0148033	0.342			2.078		534220	TCMDC-136178, 634220 (CHEMBL)		581.549	3.499	8	4	172.03	10	N	1	Y	95	70	2	6.01358	21	14.55	CCn1c2c(cnc(c2nc1c3c(non3)N)c4cccc(c4)NC(=O)Nc5cccc(c5)C(F)(F)F)OCCCN.C(=O)(C(F)(F)F)O
TCMDC-136190	G	69	89	Ser/Thr protein kinase	0.0324433	0.706			0.783		530260	TCMDC-136190, 630260 (CHEMBL)		543.577	2.54	9	4	181.26	10	N	1	Y	92	58	0	5.99811	84	20.54	CCn1c2c(cnc(c2nc1c3c(non3)N)c4cccc(c4)NC(=O)Nc5ccccc5OC)OCCCN.C(=O)(C(F)(F)F)O
TCMDC-136152	G	69	89	Ser/Thr protein kinase	0.0444033						542920	TCMDC-136152, 642920 (CHEMBL)		547.996	3.221	8	4	172.03	9	N	1	Y	96	72	0	6.08206	26	19.27	CCn1c2c(cnc(c2nc1c3c(non3)N)c4cccc(c4)NC(=O)Nc5ccc(cc5)Cl)OCCCN.C(=O)(C(F)(F)F)O
TCMDC-136192	G	69	89	Ser/Thr protein kinase	0.0718767	0.138			0.566		537804	TCMDC-136192, 637804 (CHEMBL)		547.996	3.221	8	4	172.03	9	N	1	Y	99	74	0	6.17342	2	18.18	CCn1c2c(cnc(c2nc1c3c(non3)N)c4cccc(c4)NC(=O)Nc5ccccc5Cl)OCCCN.C(=O)(C(F)(F)F)O
TCMDC-136246	G	69	89	Ser/Thr protein kinase	0.083995	0.158			0.089		537175	TCMDC-136246, 637175 (CHEMBL)		571.673	3.123	8	4	172.03	9	N	1	Y	94	63	0		100	16.67	CCn1c2c(cnc(c2nc1c3c(non3)N)c4cccc(c4)NC(=O)NC56CC7CC(C5)CC(C7)C6)OCCCN.C(=O)(C(F)(F)F)O
TCMDC-136191	G	69	89	Ser/Thr protein kinase	0.0853	0.059			5.048		541824	TCMDC-136191, 641824 (CHEMBL)		553.615	3.613	8	4	172.03	9	N	1	Y	99	94	0	6.10604	26	14.81	CCn1c2c(cnc(c2nc1c3c(non3)N)c4cccc(c4)NC(=O)Nc5ccc6c(c5)CCC6)OCCCN.C(=O)(C(F)(F)F)O
TCMDC-136195	G	69	89	Ser/Thr protein kinase	0.182367	0.17			0.158		527836	TCMDC-136195, 627836 (CHEMBL)		538.561	2.435	9	4	195.81	9	N	1	Y	92	80	0	6.1747	37	16.67	CCn1c2c(cnc(c2nc1c3c(non3)N)c4cccc(c4)NC(=O)Nc5cccc(c5)C#N)OCCCN.C(=O)(C(F)(F)F)O
TCMDC-136194	G	69	89	Ser/Thr protein kinase	0.235267	0.084			0.595		525895	TCMDC-136194, 625895 (CHEMBL)		538.561	2.435	9	4	195.81	9	N	1	Y	85	80	0	5.82114	1	15.74	CCn1c2c(cnc(c2nc1c3c(non3)N)c4cccc(c4)NC(=O)Nc5ccc(cc5)C#N)OCCCN.C(=O)(C(F)(F)F)O
TCMDC-136205	G	69	89	Ser/Thr protein kinase	0.2944						537988	TCMDC-136205, 637988 (CHEMBL)		585.614	2.761	10	4	198.32	12	N	2	Y	100	98	2	6.0485	16	16.51	CCn1c2c(cnc(c2nc1c3c(non3)N)c4cccc(c4)NC(=O)Nc5cccc(c5)C(=O)OCC)OCCCN.C(=O)(C(F)(F)F)O
TCMDC-136193	G	69	89	Ser/Thr protein kinase	0.3789	0.081			0.926		531154	TCMDC-136193, 631154 (CHEMBL)		547.996	3.221	8	4	172.03	9	N	1	Y	91	78	0	6.02664	9	17.59	CCn1c2c(cnc(c2nc1c3c(non3)N)c4cccc(c4)NC(=O)Nc5cccc(c5)Cl)OCCCN.C(=O)(C(F)(F)F)O
TCMDC-136179	G	69	89	Ser/Thr protein kinase	0.959167	0.03			0.264		525619	TCMDC-136179, 625619 (CHEMBL)		581.549	3.499	8	4	172.03	10	N	1	Y	94	63	6	5.98056	36	19.09	CCn1c2c(cnc(c2nc1c3c(non3)N)c4cccc(c4)NC(=O)Nc5ccc(cc5)C(F)(F)F)OCCCN.C(=O)(C(F)(F)F)O
TCMDC-135858	G	89	367	Ser/Thr protein kinase	0.0417967	0.038			0.126		526703	TCMDC-135858, 626703 (CHEMBL)		506.6	2.184	9	2	129.38	12	N	1	Y	100	91	0	6.17439	28	3.08	CCn1c2c(cnc(c2nc1c3c(non3)N)c4ccccc4)OCCCNCCCN5CCOCC5.C(=O)(C(F)(F)F)O
TCMDC-135281	G	208	1448			0.089			6.944		537695	TCMDC-135281, 637695 (CHEMBL)		474.538	2.294	7	2	170.22	4	N	0	Y	98	66	5	6.06009	99	10.16	CCn1c2c(cnc(c2nc1c3c(non3)N)c4cc5ccccc5s4)C(=O)N6CCC(C6)N.C(=O)(C(F)(F)F)O
TCMDC-136216	G	256	89		0.04724				>10		542517	TCMDC-136216, 642517 (CHEMBL)		455.512	3.419	7	2	130.9	9	N	0	Y	93	86	0	5.89488	56	18.81	c1ccc(cc1)CCn2c3c(cnc(c3nc2c4c(non4)N)c5ccccc5)OCCCN.Cl
TCMDC-133807	G	367	89	Ser/Thr protein kinase	0.0512033						538808	TCMDC-133807, 638808 (CHEMBL)		399.404	0.732	8	3	164.27	8	N	0	Y	93	97	0	5.86602	0	15.38	CCn1c2c(cnc(c2nc1c3c(non3)N)c4ccc(o4)CO)OCCCN.C(=O)(C(F)(F)F)O
TCMDC-136000	G	367	89	Ser/Thr protein kinase	0.0940067	0.043			0.953		533018	TCMDC-136000, 633018 (CHEMBL)		487.557	2.788	8	3	145.59	12	N	0	Y	92	42	0	6.06969	34	11.32	CCn1c2c(cnc(c2nc1c3c(non3)N)c4ccccc4)OCCCCNCCc5[nH]ccn5.C(=O)(C(F)(F)F)O
TCMDC-135919	G	367	89	Ser/Thr protein kinase	0.1381	0.046			2.212		536000	TCMDC-135919, 636000 (CHEMBL)		507.975	2.894	8	3	145.59	11	N	1	Y	100	98	0	6.00745	16	7.69	CCn1c2c(cnc(c2nc1c3c(non3)N)c4cccc(c4)Cl)OCCCNCCc5c[nH]cn5.C(=O)(C(F)(F)F)O
TCMDC-135956	G	367	89	Ser/Thr protein kinase	0.27095	0.145			9.211		535021	TCMDC-135956, 635021 (CHEMBL)		535.001	2.513	10	3	168.71	10	N	2	Y	93	48	3	5.99606	21	7.62	CCn1c2c(cnc(c2nc1c3c(non3)N)c4cccc(c4)Cl)OCCCNCc5cnc(nc5N)C.C(=O)(C(F)(F)F)O
TCMDC-134144	H	151	474	Ser/Thr protein kinase	0.1444		0.04152				536810	TCMDC-134144, 636810 (CHEMBL)		438.91	3.296	7	3	91.41	6	N	0	Y	97	97	0	6.13837	75	8	CNC(=O)c1ccccc1Nc2c(cnc(n2)Nc3ccc(cc3)N4CCOCC4)Cl.Cl
TCMDC-134115	H	151	478	Calcium/calmodulin-dependent kinase	0.0104393	0.089	0.05434		0.063		527340	TCMDC-134115, 627340 (CHEMBL)		442.516	3.061	8	3	123.2	6	N	0	Y	94	94	0	8.06392	99	11.54	Cc1cc(ccc1N2CCN(CC2)C)Nc3ncc(c(n3)Nc4ccccc4C(=O)N)C#N.Cl
TCMDC-134164	H	151	748	Ser/Thr protein kinase	0.0119033						536746	TCMDC-134164, 636746 (CHEMBL)		438.913	2.638	8	3	112.3	6	N	0	Y	95	97	0	6.81636	99	16.22	CN1CCN(CC1)c2ccc(cc2)Nc3ncc(c(n3)Nc4cccnc4C(=O)N)Cl.Cl
TCMDC-134123	H	151	982	Ser/Thr protein kinase	0.04506		0.1429				533319	TCMDC-134123, 633319 (CHEMBL)		432.521	2.156	8	3	98.3	6	N	0	Y	92	50	4	5.94229	75	4	Cc1cnc(nc1Nc2ccccc2C(=O)NC)Nc3ccc(nc3)N4CCN(CC4)C.Cl
TCMDC-133800	H	237	474	Ser/Thr protein kinase	0.047065	0.361	0.06957		0.881		538507	TCMDC-133800, 638507 (CHEMBL)		480.005	3.799	7	3	85.41	8	N	0	Y	97	98	5	6.1864	76	15.38	CNC(=O)c1ccccc1Nc2c(cnc(n2)Nc3ccc(cc3)CCN4CCN(CC4)C)Cl.Cl
TCMDC-133803	H	246	474		0.246133						538768	TCMDC-133803, 638768 (CHEMBL)		397.815	3.076	7	4	116.24	6	N	0	Y	92	92	0	6.02233	60	0	CNC(=O)c1ccccc1Nc2c(cnc(n2)Nc3ccc(cc3)C(=O)O)Cl.Cl
TCMDC-134116	H	246	478	Calcium/calmodulin-dependent kinase	0.0124743	0.188	0.08898		0.103		530415	TCMDC-134116, 630415 (CHEMBL)		428.49	2.574	8	3	123.2	6	N	0	Y	92	93	0	7.40493	43	14.81	CN1CCN(CC1)c2ccc(cc2)Nc3ncc(c(n3)Nc4ccccc4C(=O)N)C#N.Cl
TCMDC-134114	H	246	478	Ser/Thr protein kinase	0.0575333		0.08006				526179	TCMDC-134114, 626179 (CHEMBL)		467.951	2.821	8	4	119.64	8	N	0	Y	95	98	1	7.40232	93	7.14	c1ccc(c(c1)C(=O)N)Nc2c(cnc(n2)Nc3cccc(c3)N4CCN(CC4)CCO)Cl.Cl
TCMDC-134117	H	246	478	Ser/Thr protein kinase	0.089065		0.06123				528377	TCMDC-134117, 628377 (CHEMBL)		458.516	2.558	9	3	132.43	7	N	0	Y	93	97	0	6.86655	56	11.54	CN1CCN(CC1)c2cc(ccc2OC)Nc3ncc(c(n3)Nc4ccccc4C(=O)N)C#N.Cl
TCMDC-134149	H	246	478	Ser/Thr protein kinase	0.967333		0.2699				530537	TCMDC-134149, 630537 (CHEMBL)		463.532	2.663	9	3	117.86	8	N	0	Y	100	96	0	6.13071	63	11.54	CN1CCN(CC1)c2cc(ccc2OC)Nc3ncc(c(n3)Nc4ccccc4C(=O)N)OC.C(=O)O
TCMDC-138731	H	246	478	Calcium/calmodulin-dependent kinase			0.1278				535763	TCMDC-138731, 635763 (CHEMBL)		407.383	1.591	8	4	167.84	7	N	0	Y	98	97	2	6.43698	42	2.92	CC(=O)Nc1ccc(cc1)Nc2ncc(c(n2)Nc3ccccc3C(=O)N)N(=O)=O.Cl
TCMDC-134163	H	246	748	Ser/Thr protein kinase	0.559467		0.08616				534775	TCMDC-134163, 634775 (CHEMBL)		468.939	2.622	9	3	121.52	7	N	0	Y	95	97	6	6.6478	77	11.54	CN1CCN(CC1)c2cc(ccc2OC)Nc3ncc(c(n3)Nc4cccnc4C(=O)N)Cl.Cl
TCMDC-134166	H	246	748	Ser/Thr protein kinase			0.07405				542914	TCMDC-134166, 642914 (CHEMBL)		432.884	2.051	8	3	148.33	7	N	0	Y	96	97	0	6.77464	56	4	CS(=O)(=O)Cc1cccc(c1)Nc2ncc(c(n2)Nc3cccnc3C(=O)N)Cl.Cl
TCMDC-134165	H	246	748	Ser/Thr protein kinase			0.6908				542240	TCMDC-134165, 642240 (CHEMBL)		432.884	2.051	8	3	148.33	7	N	0	Y	97	97	0	6.06171	54	8	CS(=O)(=O)Cc1ccc(cc1)Nc2ncc(c(n2)Nc3cccnc3C(=O)N)Cl.Cl
TCMDC-133809	H	246	1333	Calcium/calmodulin-dependent kinase	0.144533		0.1329				537221	TCMDC-133809, 637221 (CHEMBL)		425.504	2.801	7	3	121.46	7	N	0	Y	97	95	0	6.2733	74	3.85	Cc1cnc(nc1Nc2ccccc2C(=O)NC)Nc3cccc(c3)CS(=O)(=O)C.C(=O)O
TCMDC-134170	H	305	474	Calcium/calmodulin-dependent kinase	0.0762967		0.1289				541157	TCMDC-134170, 641157 (CHEMBL)		343.771	2.369	6	4	121.6	5	N	0	Y	98	96	0	6.09097	70	0	Cc1cc(n[nH]1)Nc2ncc(c(n2)Nc3ccccc3C(=O)N)Cl
TCMDC-134169	H	305	474	Calcium/calmodulin-dependent kinase	0.185767						541897	TCMDC-134169, 641897 (CHEMBL)		329.744	2.224	6	4	121.61	5	N	0	Y	96	93	0	6.01864	67	0	c1ccc(c(c1)C(=O)N)Nc2c(cnc(n2)Nc3cc[nH]n3)Cl
TCMDC-138609	I	104	155		0.09357						529789	TCMDC-138609, 629789 (CHEMBL)		522.641	5.461	7	3	91.41	11	N	2	Y	100	61	0	6.20368	30	7.3	c1ccc(cc1)Oc2ccc(cc2)Nc3ccnc(n3)Nc4ccc(cc4)C(=O)NCCCN5CCCCC5
TCMDC-138608	I	104	155		0.10251						535362	TCMDC-138608, 635362 (CHEMBL)		508.614	5.398	7	3	91.41	10	N	2	Y	100	91	0	6.25747	58	5.11	c1ccc(cc1)Oc2ccc(cc2)Nc3ccnc(n3)Nc4ccc(cc4)C(=O)NCCN5CCCCC5
TCMDC-138610	I	104	155		0.1353						526520	TCMDC-138610, 626520 (CHEMBL)		585.698	5.532	8	3	104.3	11	N	2	Y	100	90	1	6.13997	17	5.19	c1ccc(cc1)Oc2ccc(cc2)Nc3ccnc(n3)Nc4ccc(cc4)C(=O)NCCN5CCC(CC5)c6ccncc6
TCMDC-138621	I	104	155		0.138997						538593	TCMDC-138621, 638593 (CHEMBL)		523.672	4.83	8	3	77.58	12	N	1	Y	100	9	0	6.19733	17	4.41	CN1CCN(CC1)CCCNCc2ccc(cc2)Nc3nccc(n3)Nc4ccc(cc4)Oc5ccccc5
TCMDC-138604	I	104	155		0.1804						534477	TCMDC-138604, 634477 (CHEMBL)		524.613	4.231	8	3	100.64	11	N	1	Y	98	22	0	6.11578	34	8.51	c1ccc(cc1)Oc2ccc(cc2)Nc3ccnc(n3)Nc4cccc(c4)C(=O)NCCCN5CCOCC5
TCMDC-138602	I	104	155		0.212533						537718	TCMDC-138602, 637718 (CHEMBL)		494.587	4.942	7	3	91.41	10	N	0	Y	100	18	0	6.18442	33	5.88	c1ccc(cc1)Oc2ccc(cc2)Nc3ccnc(n3)Nc4cccc(c4)C(=O)NCCN5CCCC5
TCMDC-138607	I	104	155		0.2203						527246	TCMDC-138607, 627246 (CHEMBL)		585.698	5.532	8	3	104.3	11	N	2	Y	100	91	0	6.77346	60	5.97	c1ccc(cc1)Oc2ccc(cc2)Nc3ccnc(n3)Nc4cccc(c4)C(=O)NCCN5CCC(CC5)c6ccncc6
TCMDC-138605	I	104	155		0.243267						536162	TCMDC-138605, 636162 (CHEMBL)		522.641	5.461	7	3	91.41	11	N	2	Y	96	12	2	6.08554	47	2.92	c1ccc(cc1)Oc2ccc(cc2)Nc3ccnc(n3)Nc4cccc(c4)C(=O)NCCCN5CCCCC5
TCMDC-138603	I	104	155		0.2495						529316	TCMDC-138603, 629316 (CHEMBL)		508.614	5.398	7	3	91.41	10	N	2	Y	99	86	0	6.56345	50	5.07	c1ccc(cc1)Oc2ccc(cc2)Nc3ccnc(n3)Nc4cccc(c4)C(=O)NCCN5CCCCC5
TCMDC-138616	I	104	155		0.2609						532092	TCMDC-138616, 632092 (CHEMBL)		523.672	4.83	8	3	77.58	12	N	1	Y	100	80	0	6.11651	97	6.47	CN1CCN(CC1)CCCNCc2cccc(c2)Nc3nccc(n3)Nc4ccc(cc4)Oc5ccccc5
TCMDC-138606	I	104	155		0.336033						534395	TCMDC-138606, 634395 (CHEMBL)		551.682	5.311	8	3	94.65	12	N	2	Y	99	96	0	6.62165	56	4.48	CCCN1CCN(CC1)CCNC(=O)c2cccc(c2)Nc3nccc(n3)Nc4ccc(cc4)Oc5ccccc5
TCMDC-138614	I	104	155		0.800633						531065	TCMDC-138614, 631065 (CHEMBL)		466.577	5.165	7	2	65.55	8	N	1	Y	97	80	2	6.52898	30	3.01	CN1CCN(CC1)Cc2cccc(c2)Nc3nccc(n3)Nc4ccc(cc4)Oc5ccccc5
TCMDC-138577	I	104	217		0.797533						540952	TCMDC-138577, 640952 (CHEMBL)		393.441	5.048	6	2	82.86	7	N	1	Y	98	47	6	6.09412	0	9.86	c1ccc(cc1)Oc2ccc(cc2)Nc3ccnc(n3)Nc4ccc(cc4)CC#N.Cl
TCMDC-138590	I	104	1001		0.425333						537874	TCMDC-138590, 637874 (CHEMBL)		411.456	4.255	6	3	88.17	7	N	0	Y	100	99	0	6.12782	15	4.96	CC(=O)Nc1cccc(c1)Nc2nccc(n2)Nc3ccc(cc3)Oc4ccccc4.Cl
TCMDC-138583	I	104	1583		0.700933						536571	TCMDC-138583, 636571 (CHEMBL)		481.589	6.174	7	2	71.54	10	N	1	Y	97	66	0	6.21875	23	5.67	c1ccc(cc1)Oc2ccc(cc2)Nc3ccnc(n3)Nc4ccc(cc4)OCCN5CCCCC5.Cl
TCMDC-138574	I	112	306		0.76465						525698	TCMDC-138574, 625698 (CHEMBL)		394.429	4.141	6	3	87.75	6	N	0	Y	94	33	0	6.13471	6	2.92	c1ccc(cc1)Oc2ccc(cc2)Nc3ccnc(n3)Nc4ccc5cn[nH]c5c4.Cl
TCMDC-141590	J	244	362				0.5199				536151	TCMDC-141590, 636151 (CHEMBL)		533.521	3.233	7	3	94.65	9	N	1	Y	97	73	0	6.29049	67	12.86	CN(c1ccc(cc1)NC(=O)Nc2cc(ccc2F)C(F)(F)F)c3ccnc(n3)NCCN4CCOCC4.C(=O)(C(F)(F)F)O
TCMDC-141706	J	244	1718				0.3754				527583	TCMDC-141706, 627583 (CHEMBL)		494.589	2.77	8	3	120.68	9	N	0	Y	95	18	0	5.94944	51	10.29	CC(C)(C)c1cc(no1)NC(=O)Nc2ccc(cc2)N(C)c3ccnc(n3)NCCN4CCOCC4.C(=O)(C(F)(F)F)O
TCMDC-138736	J	246	1005	Ser/Thr protein kinase			0.1379				314465	TCMDC-138736, 414465 (CHEMBL)		544.625	3.746	8	3	141.76	9	N	1	Y	100	98	0	6.9122	86	10.07	CC(=O)c1ccc(cc1)NC(=O)Nc2ccc(cc2)N(C)c3ccnc(n3)Nc4cccc(c4)CS(=O)(=O)C
TCMDC-138759	J	246	1005	Ser/Thr protein kinase			0.2691				526781	TCMDC-138759, 626781 (CHEMBL)		454.545	2.141	7	3	124.7	8	N	0	Y	100	99	2	7.05146	0	0	CCNC(=O)Nc1ccc(cc1)N(C)c2ccnc(n2)Nc3ccc(cc3)CS(=O)(=O)C.Cl
TCMDC-141634	J	254	362				0.7053				532259	TCMDC-141634, 632259 (CHEMBL)		533.564	4.943	6	3	85.42	12	N	1	Y	94	19	0	5.97769	96	5	CCN(CC)CCCNc1nccc(n1)N(C)c2ccc(cc2)NC(=O)Nc3cc(ccc3F)C(F)(F)F.C(=O)(C(F)(F)F)O
TCMDC-141632	J	254	362				0.917				541355	TCMDC-141632, 641355 (CHEMBL)		519.538	4.88	6	3	85.42	11	N	1	Y	97	25	1	6.26026	74	9.56	CCN(CC)CCNc1nccc(n1)N(C)c2ccc(cc2)NC(=O)Nc3cc(ccc3F)C(F)(F)F.C(=O)(C(F)(F)F)O
TCMDC-138782	J	254	753				0.4016				535731	TCMDC-138782, 635731 (CHEMBL)		368.82	2.84	5	3	96.17	4	N	0	Y	100	40	0	6.20222	75	6.9	CN(c1ccc(cc1)NC(=O)Nc2cccc(c2)Cl)c3ccnc(n3)N.Cl
TCMDC-134309	J	255	1005	Ser/Thr protein kinase	0.145173		0.3854				533104	TCMDC-134309, 633104 (CHEMBL)		596.623	5.479	7	3	124.69	8	N	2	Y	100	99	0	6.82949	46	12.32	CS(=O)(=O)Cc1ccc(cc1)Nc2nccc(n2)N3CCCc4c3ccc(c4)NC(=O)Nc5cccc(c5)C(F)(F)F
TCMDC-135038	K	104	771	Ser/Thr protein kinase	0.146067		0.1149				526955	TCMDC-135038, 626955 (CHEMBL)		485.559	-0.417	9	4	145.95	6	N	0	N	96	99	0	6.12962	13	0	c1cc(ccc1Nc2c3c(cc[nH]c3=O)nc(n2)N[C@@H]4CCCNC4)S(=O)(=O)N5CCOCC5.C(=O)(C(F)(F)F)O
TCMDC-134835	K	229	493		0.0225533	0.076			0.422		526675	TCMDC-134835, 626675 (CHEMBL)		350.418	1.901	6	4	90.97	4	N	0	N	99	98	1	6.16562	55	16.67	Cc1cccc(c1)Nc2c3c(cc[nH]c3=O)nc(n2)N[C@@H]4CCCNC4.C(=O)(C(F)(F)F)O
TCMDC-135052	K	233	493	Ser/Thr protein kinase	0.0328367	0.446			0.486		529729	TCMDC-135052, 629729 (CHEMBL)		391.255	2.164	6	4	90.97	4	N	0	N	100	99	0	6.13196	99	16.67	c1c[nH]c(=O)c2c1nc(nc2Nc3cc(cc(c3)Cl)Cl)N[C@@H]4CCNC4.C(=O)(C(F)(F)F)O
TCMDC-135044	K	233	493	Ser/Thr protein kinase	0.234867						528912	TCMDC-135044, 628912 (CHEMBL)		412.465	-0.201	8	4	133.48	4	N	0	N	100	99	0	6.4233	0	0	c1cc2c(cc1Nc3c4c(cc[nH]c4=O)nc(n3)N[C@@H]5CCNC5)S(=O)(=O)CC2.C(=O)(C(F)(F)F)O
TCMDC-134946	K	233	493	Ser/Thr protein kinase	0.5659	0.166			1.578		533158	TCMDC-134946, 633158 (CHEMBL)		338.407	1.622	6	4	104.96	7	N	0	N	98	97	0	6.13509	34	8.33	Cc1cccc(c1)Nc2c3c(cc[nH]c3=O)nc(n2)NCCCCN.C(=O)(C(F)(F)F)O
TCMDC-135053	K	233	493		0.7498	0.967			7.334		528695	TCMDC-135053, 628695 (CHEMBL)		353.378	-1.079	7	5	148.05	7	N	1	N	99	49	0	6.22593	9	0	c1cc(cc(c1)Nc2c3c(cc[nH]c3=O)nc(n2)NCCCN)C(=O)N.C(=O)(C(F)(F)F)O
TCMDC-135057	K	233	771	Ser/Thr protein kinase	0.0831433	0.135			1.846		537750	TCMDC-135057, 637750 (CHEMBL)		401.443	-0.46	8	5	159.51	5	N	1	N	99	98	0	6.02687	7	18.18	c1cc(cc(c1)S(=O)(=O)N)Nc2c3c(cc[nH]c3=O)nc(n2)N[C@@H]4CCNC4.C(=O)(C(F)(F)F)O
TCMDC-138853	L	112	426	Ser/Thr protein kinase	0.159567						536101	TCMDC-138853, 636101 (CHEMBL)		541.667	4.659	8	2	113.42	9	N	1	Y	99	73	4	6.46932	78	11.11	Cc1ccc(cc1)Nc2nc3cc(ccc3n2C)N(C)c4ccnc(n4)Nc5cccc(c5)CCS(=O)(=O)C.C(=O)(C(F)(F)F)O
TCMDC-141965	L	112	426		0.345367						529945	TCMDC-141965, 629945 (CHEMBL)		625.529	4.745	8	3	156.51	8	N	1	Y	94	60	0	5.95446	71	9.16	Cc1ccc(cc1S(=O)(=O)N)Nc2nccc(n2)N(C)c3ccc4c(c3)nc(n4C)NC(=O)Cc5ccc(c(c5)Cl)Cl.C(=O)(C(F)(F)F)O
TCMDC-138747	L	112	426	Ser/Thr protein kinase			0.844				532658	TCMDC-138747, 632658 (CHEMBL)		545.631	4.064	8	2	113.42	9	N	1	Y	97	79	7	6.08212	48	9.29	Cn1c2ccc(cc2nc1NCc3ccc(cc3)F)N(C)c4ccnc(n4)Nc5ccc(cc5)CS(=O)(=O)C.Cl
TCMDC-141893	L	112	603		0.1138						532316	TCMDC-141893, 632316 (CHEMBL)		546.644	4.331	9	3	148.24	9	N	1	Y	99	94	0	6.24339	63	2.83	CC(C)(C)c1cc(no1)Nc2nc3cc(ccc3n2C)Nc4ccnc(n4)Nc5cccc(c5)CS(=O)(=O)C
TCMDC-141889	L	112	603		0.24235						535881	TCMDC-141889, 635881 (CHEMBL)		546.644	5.447	9	3	148.24	8	N	2	Y	100	99	0	6.22232	30	7.63	Cc1ccc(cc1S(=O)(=O)C)Nc2nccc(n2)Nc3ccc4c(c3)nc(n4C)Nc5cc(on5)C(C)(C)C
TCMDC-141957	L	112	1181	Ser/Thr protein kinase			0.2291				533691	TCMDC-141957, 633691 (CHEMBL)		500.572	3.936	8	3	130.41	8	N	1	Y	100	81	4	6.0348	55	10.95	Cc1ccc(cc1)Nc2nc3cc(ccc3o2)Nc4ccnc(n4)Nc5cccc(c5)CS(=O)(=O)C.C(=O)(C(F)(F)F)O
TCMDC-138840	L	112	2582		0.109903		0.2654				528329	TCMDC-138840, 628329 (CHEMBL)		483.545	3.672	7	3	122.21	6	N	0	Y	94	33	0	6.12489	0	4.35	c1ccc(cc1)Cn2c3ccc(cc3cn2)Nc4ccnc(n4)Nc5ccc6c(c5)S(=O)(=O)NC6.C(=O)O
TCMDC-138740	L	246	1005	Ser/Thr protein kinase			0.4641				542398	TCMDC-138740, 642398 (CHEMBL)		527.641	3.858	8	2	113.42	9	N	1	Y	94	69	4	6.07508	61	5.19	Cn1c2ccc(cc2nc1NCc3ccccc3)N(C)c4ccnc(n4)Nc5ccc(cc5)CS(=O)(=O)C.Cl
TCMDC-135248		84	168		0.0979333		0.4447				528827	TCMDC-135248, 628827 (CHEMBL)		495.529	4.04	7	4	121.39	8	N	0	Y	100	99	0	6.24432	48	5.11	COc1ccc(cc1OC)Nc2ncc3c(c[nH]c3n2)c4cccc(c4)NC(=O)Cc5ccc(cc5)O
TCMDC-138613		104	2550				0.2005				526240	TCMDC-138613, 626240 (CHEMBL)		458.492	3.718	8	3	151.4	7	N	0	Y	96	86	3	6.25602	74	3.01	c1ccc(cc1)Oc2ccc(cc2)Nc3ncc(c(n3)Nc4cccc(c4)S(=O)(=O)N)C#N
TCMDC-138484		112	1119	Calcium/calmodulin-dependent kinase	0.4164		0.1216				529107	TCMDC-138484, 629107 (CHEMBL)		382.436	2.467	7	3	112.59	4	N	0	Y	100	76	5	6.13977	82	8.84	Cc1ccc(cc1O)Nc2ccnc(n2)Nc3ccc4c(c3)CS(=O)(=O)C4.Cl
TCMDC-141561		130	222				0.8595				536834	TCMDC-141561, 636834 (CHEMBL)		540.591	3.537	7	3	109.23	7	N	1	Y	93	3	1	5.99233	62	3.52	Cn1c2c(cnc(n2)NCCN3CCOCC3)c(n1)c4ccc(c(c4)F)NC(=O)Nc5ccc6ccccc6c5.C(=O)(C(F)(F)F)O
TCMDC-141371		130	2750	Ser/Thr protein kinase	0.1652		0.3352				528760	TCMDC-141371, 628760 (CHEMBL)		431.343	3.705	4	3	106.07	4	N	0	Y	99	99	0	5.76538	57	7.25	c1cc(ccc1c2coc3c2c(ncn3)N)NC(=O)Nc4cc(ccc4F)C(F)(F)F.Cl
TCMDC-136004		151	1490		0.374733						533645	TCMDC-136004, 633645 (CHEMBL)		367.446	4.198	5	3	75.86	6	N	0	Y	100	98	0	6.04964	47	13.33	c1ccc(cc1)c2ccc(cc2)Nc3ccnc(n3)Nc4ccc(cc4)CN.Cl
TCMDC-136145		151	1490				0.1636				541245	TCMDC-136145, 641245 (CHEMBL)		425.443	4.044	7	4	145.53	7	N	0	Y	99	35	0	6.09501	11	8.65	c1ccc(cc1)c2ccc(cc2)Nc3ncc(c(n3)Nc4ccc(cc4)C(=N)N)N(=O)=O.Cl
TCMDC-136764		207	2365				0.1809				530986	TCMDC-136764, 630986 (CHEMBL)		461.579	4.615	6	2	107.62	9	N	0	Y	82	45	0	5.99807	54	9.68	C#CCNC(=O)c1ccc(s1)c2ccnc(n2)Nc3cccc(c3)CCCN4CCOCC4
TCMDC-140940		228	1560	Ser/Thr protein kinase	0.780367		0.3501				75258	TCMDC-140940, 175258 (CHEMBL)		512.431	5.28	6	1	70.59	9	N	2	Y	90	91	1	5.92869	72	8.39	CCN(CC)CCOc1ccc(cc1)Nc2ncc3cc(c(=O)n(c3n2)C)c4c(cccc4Cl)Cl
TCMDC-134695		229	1422	Ser/Thr protein kinase			0.1513				530898	TCMDC-134695, 630898 (CHEMBL)		350.805	4.067	5	3	78.52	4	N	0	Y	100	95	0	6.54243	9	6.29	Cc1cc(n[nH]1)Nc2c3ccccc3nc(n2)Nc4cccc(c4)Cl
TCMDC-137156		229	1560	Ser/Thr protein kinase	0.099165		0.1447				174489	TCMDC-137156, 274489 (CHEMBL)		482.362	4.31	6	1	70.59	4	N	0	Y	98	97	4	6.79364	64	6.25	Cn1c2c(cc(c1=O)c3c(cccc3Cl)Cl)cnc(n2)Nc4ccc(cc4)N5CCOCC5
TCMDC-134118		230	2020			0.478			>10		542891	TCMDC-134118, 642891 (CHEMBL)		354.361	3.413	4	3	101.8	3	N	0	Y	90	79	0	5.86318	15	0	c1cc(cc(c1)O)c2cc3c(cn[nH]3)c(c2)NC(=O)c4ccc(cc4)C#N
TCMDC-138728		232	2569	Ser/Thr protein kinase			0.05799				530247	TCMDC-138728, 630247 (CHEMBL)		458.559	3.393	8	1	83.7	10	N	0	Y	100	91	0	6.04915	29	10.07	CN(C)CCN(C)Cc1ccc(cc1)/C=N/Nc2c3cnn(c3ncn2)c4cccc(c4)OC
TCMDC-135190		236	1042				0.2777				532211	TCMDC-135190, 632211 (CHEMBL)		330.406	4.358	4	1	78.41	4	N	0	Y	97	10	8	6.08589	0	2.92	c1ccc(cc1)c2cc3c(s2)ccnc3N/N=C/c4cccnc4
TCMDC-136297		237	306				0.8234				537998	TCMDC-136297, 637998 (CHEMBL)		471.534	4.192	7	4	133.07	7	N	0	Y	90	5	6	6.01863	57	11.43	Cc1ccc(cc1)S(=O)(=O)Nc2ccc(cc2)Nc3nccc(n3)Nc4cccc5c4cn[nH]5
TCMDC-136090		238	2278				0.4125				535281	TCMDC-136090, 635281 (CHEMBL)		387.461	2.938	6	4	140.84	6	N	0	Y	96	75	0	6.12236	13	5.22	c1ccc(cc1)c2csc(n2)Nc3ccnc(n3)Nc4ccc(cc4)C(=N)N.C(=O)(C(F)(F)F)O
TCMDC-136087		242	630	Ser/Thr protein kinase	0.0440567	0.42			>10		525985	TCMDC-136087, 625985 (CHEMBL)		454.587	5.598	4	2	105.05	7	N	1	Y	98	35	4	6.07791	48	10.81	Cc1cc(sc1)c2c(cc(cn2)OC[C@H](Cc3ccccc3)N)c4ccc5c(c4)c(n[nH]5)C.C(=O)(C(F)(F)F)O
TCMDC-136352		242	630			0.563			>10		531039	TCMDC-136352, 631039 (CHEMBL)		490.619	6.312	4	2	105.05	7	N	1	Y	99	68	0	6.09153	41	10.89	Cc1c2cc(ccc2[nH]n1)c3cc(cnc3c4cc5ccccc5s4)OC[C@H](Cc6ccccc6)N.C(=O)(C(F)(F)F)O
TCMDC-134637		243	941		0.270667						526016	TCMDC-134637, 626016 (CHEMBL)		328.367	3.145	3	1	61.88	3	N	0	Y	92	99	0	6.20224	1	2.56	CN(c1ccccc1)C(=O)c2cc3c(cccc3[nH]2)c4cncnc4
TCMDC-136243		246	306				0.167				536105	TCMDC-136243, 636105 (CHEMBL)		503.478	4.98	6	4	107.62	8	N	1	Y	100	69	0	6.05159	12	10	c1cc2c(cn[nH]2)c(c1)Nc3ccnc(n3)Nc4ccc(cc4)CC(=O)Nc5ccc(cc5)C(F)(F)F
TCMDC-141399		246	657				0.06679				537172	TCMDC-141399, 637172 (CHEMBL)		440.452	2.838	10	4	148.59	10	N	1	Y	100	20	0	6.11776	47	6.21	CN(C)CC(COc1ccc(cc1)Nc2ncc(c(n2)Nc3ccccc3O)N(=O)=O)O.C(=O)(C(F)(F)F)O
TCMDC-138727		246	657				0.1097				528106	TCMDC-138727, 628106 (CHEMBL)		479.532	3.496	9	3	137.22	12	N	0	Y	97	58	0	6.84097	59	10.95	CCN(CC)CCNC(=O)c1ccc(cc1)Nc2ncc(c(n2)Nc3ccccc3OC)N(=O)=O.Cl
TCMDC-124773		246	2141				0.6016				526872	TCMDC-124773, 626872 (CHEMBL), COMMERCIAL		481.388	3.659	6	3	82.18	6	N	0	Y	94	6	1	5.99688	25	2.27	CN1CCC(CC1)NC(=O)c2cccc(c2)Nc3cc(ncn3)Nc4cccc(c4)Br
TCMDC-141274		255	849	Ser/Thr protein kinase			0.4997				529426	TCMDC-141274, 629426 (CHEMBL)		346.343	1.661	7	1	86.98	3	N	0	Y	96	2	0	5.95291	19	2.94	Cn1cnc2c1nc(nc2Nc3ccncc3)c4ccc5c(c4)OCO5.C(=O)(C(F)(F)F)O
TCMDC-141231		255	1459		0.0398267						530958	TCMDC-141231, 630958 (CHEMBL)		333.362	3.362	4	1	55.63	3	N	0	Y	89	8	5	6.02697	9	2.82	Cc1cc(ccc1c2nc(c3ccn(c3n2)C)Nc4ccncc4)F
TCMDC-135945		256	1486			0.073			>10		540879	TCMDC-135945, 640879 (CHEMBL)		601.544	4.555	6	3	115.98	11	N	1	N	100	56	3	6.0758	25	8.33	CCN(CC)CCNC(=O)c1ccc(cc1)N/C=C\2/c3cc(ccc3NC2=O)S(=O)(=O)Cc4c(cccc4Cl)Cl
TCMDC-135947		256	1486			0.116			>10		538049	TCMDC-135947, 638049 (CHEMBL)		538.423	3.215	6	3	152.18	6	N	1	N	92	99	4	6.14251	1	2.27	c1cc(cc(c1)S(=O)(=O)N)N/C=C\2/c3cc(ccc3NC2=O)S(=O)(=O)Cc4c(cccc4Cl)Cl
TCMDC-123995		304	2595				0.09541				525576	TCMDC-123995, 625576 (CHEMBL), COMMERCIAL		364.873	3.042	4	2	123.39	4	N	0	Y	96	93	0	6.58865	14	4.41	Cc1c(sc(n1)NC(=O)C)c2csc(n2)Nc3ccc(cc3)Cl.Br
TCMDC-125885		364	2240	Ser/Thr protein kinase		0.021			>10		447415	TCMDC-125885, 547415 (CHEMBL)		641.608	5.689	5	2	110.96	7	N	2	Y	85	92	0	6.14246	33	11.41	Cc1c([nH]c(c1C(=O)N2CCC[C@@H]2CN3CCCC3)C)/C=C\4/c5cc(ccc5NC4=O)S(=O)(=O)Cc6c(cccc6Cl)Cl
