# Supplementary material for: Biochemical Screening of Five Protein Kinases from Plasmodium falciparum against 14,000 Cell-Active Compounds
Source: PLoS One. 2016 Mar 2;11(3):e0149996. doi: 10.1371/journal.pone.0149996 (PMC4774911; doi:10.1371/journal.pone.0149996)
Supplement: S2 File — This Microsoft Excel file includes a table of the experimental setup and apparent dissociation constants determined by taking into account protein depletion by the beads. (XLSX) [file pone.0149996.s004.xlsx]

## Sheet: Experimental set-up
Table	Experiment name	Capturing Compound	Test compound for competition	Test compound conc.	Cell material for extract	Volume extract / sample	Protein extract in mg / sample
1	X018064	CZK00000122	TCMDC-141154	20.0uM	K-562	1.0ml	5.0mg
	X018064	CZK00000122	TCMDC-141154	4.0uM	K-562	1.0ml	5.0mg
	X018064	CZK00000122	TCMDC-141154	0.8uM	K-562	1.0ml	5.0mg
	X018064	CZK00000122	TCMDC-141154	0.16uM	K-562	1.0ml	5.0mg
	X018064	CZK00000122	TCMDC-141154	0.032uM	K-562	1.0ml	5.0mg
	X018064	CZK00000122	TCMDC-141154	0.0uM	K-562	1.0ml	5.0mg
1	X018065	CZK00000122	TCMDC-141154	20.0uM	K-562	1.0ml	5.0mg
	X018065	CZK00000122	TCMDC-141154	4.0uM	K-562	1.0ml	5.0mg
	X018065	CZK00000122	TCMDC-141154	0.8uM	K-562	1.0ml	5.0mg
	X018065	CZK00000122	TCMDC-141154	0.16uM	K-562	1.0ml	5.0mg
	X018065	CZK00000122	TCMDC-141154	0.032uM	K-562	1.0ml	5.0mg
	X018065	CZK00000122	TCMDC-141154	0.0uM	K-562	1.0ml	5.0mg
1	X018066	CZK00000122	TCMDC-141399	20.0uM	K-562	1.0ml	5.0mg
	X018066	CZK00000122	TCMDC-141399	4.0uM	K-562	1.0ml	5.0mg
	X018066	CZK00000122	TCMDC-141399	0.8uM	K-562	1.0ml	5.0mg
	X018066	CZK00000122	TCMDC-141399	0.16uM	K-562	1.0ml	5.0mg
	X018066	CZK00000122	TCMDC-141399	0.032uM	K-562	1.0ml	5.0mg
	X018066	CZK00000122	TCMDC-141399	0.0uM	K-562	1.0ml	5.0mg
1	X018067	CZK00000122	TCMDC-141399	20.0uM	K-562	1.0ml	5.0mg
	X018067	CZK00000122	TCMDC-141399	4.0uM	K-562	1.0ml	5.0mg
	X018067	CZK00000122	TCMDC-141399	0.8uM	K-562	1.0ml	5.0mg
	X018067	CZK00000122	TCMDC-141399	0.16uM	K-562	1.0ml	5.0mg
	X018067	CZK00000122	TCMDC-141399	0.032uM	K-562	1.0ml	5.0mg
	X018067	CZK00000122	TCMDC-141399	0.0uM	K-562	1.0ml	5.0mg
1	X018068	CZK00000122	TCMDC-125885	20.0uM	K-562	1.0ml	5.0mg
	X018068	CZK00000122	TCMDC-125885	4.0uM	K-562	1.0ml	5.0mg
	X018068	CZK00000122	TCMDC-125885	0.8uM	K-562	1.0ml	5.0mg
	X018068	CZK00000122	TCMDC-125885	0.16uM	K-562	1.0ml	5.0mg
	X018068	CZK00000122	TCMDC-125885	0.032uM	K-562	1.0ml	5.0mg
	X018068	CZK00000122	TCMDC-125885	0.0uM	K-562	1.0ml	5.0mg
1	X018069	CZK00000122	TCMDC-125885	20.0uM	K-562	1.0ml	5.0mg
	X018069	CZK00000122	TCMDC-125885	4.0uM	K-562	1.0ml	5.0mg
	X018069	CZK00000122	TCMDC-125885	0.8uM	K-562	1.0ml	5.0mg
	X018069	CZK00000122	TCMDC-125885	0.16uM	K-562	1.0ml	5.0mg
	X018069	CZK00000122	TCMDC-125885	0.032uM	K-562	1.0ml	5.0mg
	X018069	CZK00000122	TCMDC-125885	0.0uM	K-562	1.0ml	5.0mg
1	X018070	CZK00000122	TCMDC-134116	20.0uM	K-562	1.0ml	5.0mg
	X018070	CZK00000122	TCMDC-134116	4.0uM	K-562	1.0ml	5.0mg
	X018070	CZK00000122	TCMDC-134116	0.8uM	K-562	1.0ml	5.0mg
	X018070	CZK00000122	TCMDC-134116	0.16uM	K-562	1.0ml	5.0mg
	X018070	CZK00000122	TCMDC-134116	0.032uM	K-562	1.0ml	5.0mg
	X018070	CZK00000122	TCMDC-134116	0.0uM	K-562	1.0ml	5.0mg
1	X018071	CZK00000122	TCMDC-134116	20.0uM	K-562	1.0ml	5.0mg
	X018071	CZK00000122	TCMDC-134116	4.0uM	K-562	1.0ml	5.0mg
	X018071	CZK00000122	TCMDC-134116	0.8uM	K-562	1.0ml	5.0mg
	X018071	CZK00000122	TCMDC-134116	0.16uM	K-562	1.0ml	5.0mg
	X018071	CZK00000122	TCMDC-134116	0.032uM	K-562	1.0ml	5.0mg
	X018071	CZK00000122	TCMDC-134116	0.0uM	K-562	1.0ml	5.0mg

## Sheet: Table 1
Crowther et al., Supplementary Information 2 Proteins identified with Kinobeads-matrix in protein extracts from K562 cells. Generation of IC50 values for test compounds. Apparent dissociation constants were determined by taking into account the protein depletion by the beads .
Abbreviations: SSM; number of spectrum-to-sequence matches, UPM; unique peptide matches, NA; not available
							abundance relative to vehicle
experiment ID	Protein Name	Accession no.	Mascot score	SSM	UPM	SSM used for quantification	TMT126	TMT127L	TMT128H	TMT129L	TMT130H	TMT131L	IC50	Hill	pIC50	KDapp	pKDapp
X018064	AAK1	IPI00916402.1	291	28	6	24	0.864897	0.828795	0.891217	1.01882	1.00942	1	>20	0.56	<4.70	NA	NA
X018064	TNK2	IPI00552750.2	304	26	6	13	0.902084	1.01574	1.05895	1.02915	1.19834	1	>20	1	<4.70	NA	NA
X018064	ADCK1	IPI00787836.1	177	12	2	3	0.642108	0.992836	1.05767	1.13778	1.18842	1	>20	1	<4.70	NA	NA
X018064	CABC1	IPI00176469.2	466	35	9	28	1.22173	1.18869	1.10058	0.986121	1.07675	1	>20	NA	<4.70	NA	NA
X018064	ACVR1	IPI00029219.1	371	29	8	24	0.639526	0.885168	0.963175	1.07133	1.02619	1	>20	0.96	<4.70	NA	NA
X018064	AURKA	IPI00298940.3	383	41	9	32	1.17817	1.12645	1.06217	1.10765	1.02617	1	>20	NA	<4.70	NA	NA
X018064	AURKB	IPI00796914.1	269	33	6	16	0.943488	0.963827	0.954567	0.971729	0.920574	1	>20	1	<4.70	NA	NA
X018064	AXL	IPI00296992.7	322	25	5	13	0.718761	0.779867	0.788555	0.853191	0.887298	1	>20	1	<4.70	NA	NA
X018064	BMP2K	IPI00337426.1	291	33	7	22	1.06684	1.04926	0.979187	1.11447	1.06796	1	>20	2.12	<4.70	NA	NA
X018064	BMPR1A	IPI00005731.2	64	8	2	5	0.863039	0.942718	0.834043	0.988507	0.992512	1	>20	0.87	<4.70	NA	NA
X018064	BTK	IPI00029132.3	812	66	10	36	0.96424	1.07219	1.04536	1.0561	1.01355	1	>20	1.34	<4.70	NA	NA
X018064	CAMK2A	IPI00550056.1	66	7	2	3	0.731867	0.699822	0.744879	0.832116	0.860545	1	>20	1	<4.70	NA	NA
X018064	CAMK2D	IPI00828081.1	423	47	8	32	1.00577	1.01374	0.94191	1.01919	0.90759	1	>20	NA	<4.70	NA	NA
X018064	CAMK2G	IPI00908444.1	597	67	9	33	1.1003	1.02032	1.02835	1.04659	0.97754	1	>20	NA	<4.70	NA	NA
X018064	CAMKK2	IPI00290239.2	396	39	8	27	1.11256	1.10201	1.06964	1.10286	1.06203	1	>20	NA	<4.70	NA	NA
X018064	MYLK3	IPI00304648.4	263	22	5	12	1.02691	1.04256	1.02384	0.989625	0.993773	1	>20	NA	<4.70	NA	NA
X018064	CDC2	IPI00026689.4	327	30	4	15	1.09992	1.0451	1.06325	0.951587	1.05902	1	>20	NA	<4.70	NA	NA
X018064	CDK10	IPI00014873.2	257	21	4	7	0.735967	0.91418	0.964721	1.05847	1.14624	1	>20	0.92	<4.70	NA	NA
X018064	CDK2	IPI00031681.1	530	62	10	42	1.1555	1.1249	1.0469	1.03073	1.02385	1	>20	NA	<4.70	NA	NA
X018064	CDK5	IPI00023530.7	433	43	7	31	0.995726	1.01036	0.929211	0.994332	1.03613	1	>20	1	<4.70	NA	NA
X018064	CDK6	IPI00023529.1	220	24	4	11	1.22208	1.15077	1.06786	0.949392	1.168	1	>20	NA	<4.70	NA	NA
X018064	CDK7	IPI00000685.1	235	16	3	8	0.615647	0.813542	0.877008	0.895025	0.988221	1	>20	1	<4.70	NA	NA
X018064	CDK9	IPI00552413.2	287	28	7	19	1.08361	0.986061	1.07173	0.992906	1.10671	1	>20	NA	<4.70	NA	NA
X018064	CHEK1	IPI00023664.3	284	34	8	26	1.02024	0.992695	0.983863	0.984254	0.944346	1	>20	1	<4.70	NA	NA
X018064	CHEK2	IPI00423156.1	452	41	7	20	0.636631	0.919509	1.0878	1.04729	0.974436	1	>20	1.47	<4.70	NA	NA
X018064	CSNK2A1	IPI00016613.2	236	32	4	18	0.742603	0.846501	0.886897	0.898965	0.860865	1	>20	1	<4.70	NA	NA
X018064	CSNK2A2	IPI00020602.1	376	49	7	21	0.840191	0.865965	0.872426	0.879638	0.923648	1	>20	1	<4.70	NA	NA
X018064	CLK1	IPI00915761.1	139	15	3	9	1.06566	1.06702	1.02957	0.849182	1.66713	1	>20	NA	<4.70	NA	NA
X018064	CRKRS	IPI00021175.1	255	23	2	4	0.947359	0.737251	0.83277	0.872947	0.736739	1	>20	1	<4.70	NA	NA
X018064	PRKDC	IPI00296337.2	856	80	14	48	0.913677	0.719053	0.856023	0.81564	0.917305	1	>20	1	<4.70	NA	NA
X018064	STK17A	IPI00646659.2	199	19	3	11	0.821555	0.827347	0.812052	0.847931	0.772884	1	>20	1	<4.70	NA	NA
X018064	STK17B	IPI00916930.1	76	8	2	3	1.19105	1.11369	1.15434	1.09756	1.03891	1	>20	NA	<4.70	NA	NA
X018064	DYRK1A	IPI00014344.1	243	27	6	17	0.815016	0.863156	0.906559	0.932784	1.0681	1	>20	0.63	<4.70	NA	NA
X018064	EPHB6	IPI00005222.4	410	33	6	20	0.997886	1.01308	1.01519	1.01177	1.06193	1	>20	NA	<4.70	NA	NA
X018064	MAPK3	IPI00018195.3	325	43	6	22	0.805345	0.997359	1.02112	0.946942	0.995968	1	>20	1	<4.70	NA	NA
X018064	MAPK1	IPI00003479.3	443	76	8	44	0.86626	0.958885	0.931739	0.9966	0.942078	1	>20	1	<4.70	NA	NA
X018064	PTK2	IPI00413961.3	432	37	7	22	1.12606	1.0368	1.02263	1.04001	1.09054	1	>20	NA	<4.70	NA	NA
X018064	FER	IPI00029263.2	606	63	13	43	1.13244	1.11212	1.02289	1.07978	0.989953	1	>20	NA	<4.70	NA	NA
X018064	mTOR	IPI00031410.1	326	28	3	9	1.03105	0.945539	0.984919	0.949473	1.04322	1	>20	1	<4.70	NA	NA
X018064	GAK	IPI00298949.1	636	46	12	41	0.715447	0.855046	0.981554	0.99168	1.14908	1	>20	0.71	<4.70	NA	NA
X018064	MAP4K2	IPI00149094.4	275	20	4	10	0.672149	0.790957	0.929469	1.03517	0.938096	1	>20	0.51	<4.70	NA	NA
X018064	EIF2AK4	IPI00163851.5	220	23	3	6	0.839429	0.892995	0.987952	0.906308	0.998895	1	>20	0.89	<4.70	NA	NA
X018064	GSK3A	IPI00292228.1	567	47	9	31	0.895491	0.956572	0.969654	1.02212	1.01207	1	>20	1.73	<4.70	NA	NA
X018064	HIPK1	IPI00747261.3	153	17	3	7	1.03477	1.01734	1.04865	1.13259	1.07546	1	>20	1	<4.70	NA	NA
X018064	IKBKB	IPI00024709.1	226	18	2	3	1.00415	0.951764	0.843747	0.890803	0.872416	1	>20	1	<4.70	NA	NA
X018064	ILK	IPI00013219.1	78	11	2	6	1.01837	1.10758	1.03305	1.00404	1.07842	1	>20	NA	<4.70	NA	NA
X018064	IRAK1	IPI00293652.1	241	23	3	10	1.05842	1.84492	1.04971	1.00158	1.02376	1	>20	NA	<4.70	NA	NA
X018064	IRAK4	IPI00007641.2	502	32	8	20	1.10286	1.17427	1.06278	1.05662	1.1019	1	>20	NA	<4.70	NA	NA
X018064	ITK	IPI00004566.1	352	25	5	13	1.11507	1.11022	1.046	1.12513	0.993861	1	>20	NA	<4.70	NA	NA
X018064	JAK1	IPI00784013.1	488	35	8	15	1.0598	0.892071	0.979299	1.0143	1.03549	1	>20	NA	<4.70	NA	NA
X018064	JAK2	IPI00031016.1	216	24	3	12	0.900683	0.92623	0.881744	0.960577	1.00655	1	>20	1	<4.70	NA	NA
X018064	MAPK8	IPI00220306.1	541	57	8	28	0.780906	0.894004	0.943312	1.01775	0.968138	1	>20	0.62	<4.70	NA	NA
X018064	LIMK1	IPI00291702.2	229	18	3	6	0.823585	1.03123	1.0033	1.01925	1.07326	1	>20	1	<4.70	NA	NA
X018064	LIMK2	IPI00025698.2	271	28	5	13	0.957327	0.9322	0.939413	0.771811	0.972679	1	>20	1	<4.70	NA	NA
X018064	LRRK2	IPI00175649.3	72	5	2	4	0.944903	1.07723	1.1214	1.08722	1.01486	1	>20	1	<4.70	NA	NA
X018064	MAP2K1	IPI00219604.3	307	29	8	23	0.615441	0.88285	0.950477	0.946164	1.03674	1	>20	0.94	<4.70	NA	NA
X018064	MAP2K2	IPI00003783.1	142	16	2	4	0.604544	0.914738	0.979116	0.974653	1.02115	1	>20	1.27	<4.70	NA	NA
X018064	MAP2K4	IPI00024674.2	228	30	4	10	0.714572	0.749065	0.771984	0.866478	0.815853	1	>20	1	<4.70	NA	NA
X018064	MAP3K1	IPI00855985.2	483	36	7	16	0.842033	0.835675	0.894155	0.95002	0.97121	1	>20	0.53	<4.70	NA	NA
X018064	MAP3K5	IPI00412433.1	236	21	3	8	0.784415	0.946741	0.99571	1.03423	1.05766	1	>20	1.11	<4.70	NA	NA
X018064	MAP3K6	IPI00418221.3	267	18	3	4	0.89989	0.813552	1.0437	1.08432	1.18136	1	>20	1	<4.70	NA	NA
X018064	MAPKAPK5	IPI00160672.1	177	19	3	9	0.98212	0.995858	1.31443	0.994291	1.08035	1	>20	NA	<4.70	NA	NA
X018064	MARK2	IPI00555838.1	550	53	9	38	0.921272	0.892629	0.904412	0.89738	0.965813	1	>20	2.45	<4.70	NA	NA
X018064	MARK3	IPI00183118.4	546	49	10	36	0.906565	0.936127	1.01728	0.947384	1.02692	1	>20	1	<4.70	NA	NA
X018064	MARK4	IPI00064797.1	351	25	4	7	0.657767	0.731363	0.787086	0.803918	0.789383	1	>20	1	<4.70	NA	NA
X018064	MAST3	IPI00028932.7	259	36	5	27	0.62251	0.692836	0.889468	0.920183	0.96216	1	>20	1	<4.70	NA	NA
X018064	LOC100128443	IPI00914890.1	187	17	4	11	0.951387	0.878965	1.00408	1.04876	0.993681	1	>20	1	<4.70	NA	NA
X018064	MKNK1	IPI00304048.6	187	17	3	7	0.955127	0.988864	1.01054	0.943724	1.06093	1	>20	NA	<4.70	NA	NA
X018064	STK16	IPI00915837.1	266	29	7	20	1.24844	1.24537	1.01603	1.0749	1.00709	1	>20	NA	<4.70	NA	NA
X018064	STK4	IPI00011488.4	319	30	6	18	0.726837	0.838584	0.816653	0.836152	0.88876	1	>20	1	<4.70	NA	NA
X018064	STK3	IPI00411984.5	260	17	3	9	0.917715	1.08726	0.999274	0.947118	0.972722	1	>20	1	<4.70	NA	NA
X018064	PKMYT1	IPI00909627.1	291	31	7	22	0.652014	0.911093	0.990206	0.850956	1.2049	1	>20	1.1	<4.70	NA	NA
X018064	STK38	IPI00027251.1	313	29	5	14	0.654901	0.942653	0.977705	0.912035	0.990411	1	>20	1.32	<4.70	NA	NA
X018064	NEK1	IPI00747017.3	300	29	6	14	0.791878	0.812319	0.962874	0.824811	0.918594	1	>20	1	<4.70	NA	NA
X018064	NEK2	IPI00021331.1	177	16	3	9	0.821652	0.920105	0.888308	0.941139	0.962586	1	>20	0.96	<4.70	NA	NA
X018064	NEK3	IPI00465101.5	195	16	3	9	1.33429	1.05414	1.09871	1.11833	1.56276	1	>20	1	<4.70	NA	NA
X018064	NEK6	IPI00396662.2	160	17	2	2	1.02954	1.18104	1.04461	0.885455	0.993775	1	>20	NA	<4.70	NA	NA
X018064	NEK9	IPI00301609.8	559	46	11	33	1.26925	1.05827	1.10428	1.06329	1.03554	1	>20	NA	<4.70	NA	NA
X018064	OXSR1	IPI00010080.2	453	32	7	15	0.988232	1.05917	1.10702	0.907918	1.05342	1	>20	NA	<4.70	NA	NA
X018064	PAK4	IPI00014068.1	445	30	8	20	0.630481	0.897669	0.994264	0.995861	1.05757	1	>20	1.14	<4.70	NA	NA
X018064	PCTK2	IPI00376955.3	313	28	6	21	0.917879	0.877086	0.951083	0.924446	1.05131	1	>20	1	<4.70	NA	NA
X018064	PDPK1	IPI00002538.1	327	27	3	6	1.26382	1.12124	1.09048	1.04575	1.13644	1	>20	NA	<4.70	NA	NA
X018064	PHKG2	IPI00012891.1	156	12	2	3	0.810628	0.936478	0.985421	0.953598	1.11008	1	>20	1.35	<4.70	NA	NA
X018064	PIM1	IPI00005014.2	337	28	8	22	1.03089	0.990033	1.00133	1.04014	1.02994	1	>20	1	<4.70	NA	NA
X018064	PIM2	IPI00332692.1	278	32	7	21	1.06774	0.961263	1.08163	1.0567	1.08562	1	>20	1	<4.70	NA	NA
X018064	PIP4K2A	IPI00009688.1	263	32	5	10	0.732412	0.986808	1.06846	1.10845	1.10523	1	>20	2.45	<4.70	NA	NA
X018064	PIP4K2C	IPI00152303.7	273	31	7	21	0.645303	0.990647	0.974026	1.02977	1.06457	1	>20	1	<4.70	NA	NA
X018064	PLK1	IPI00021248.1	242	20	4	12	0.701341	0.917306	0.913369	0.932335	0.953703	1	>20	0.61	<4.70	NA	NA
X018064	PLK4	IPI00410344.3	314	30	8	23	0.993989	0.963765	0.976663	1.03831	0.961932	1	>20	NA	<4.70	NA	NA
X018064	PRKX	IPI00020904.1	132	12	3	7	0.794192	0.945745	0.922157	0.91373	1.06562	1	>20	0.66	<4.70	NA	NA
X018064	TP53RK	IPI00290305.3	239	15	5	13	0.943467	0.995998	1.03801	0.846826	0.942087	1	>20	NA	<4.70	NA	NA
X018064	PTK2B	IPI00029702.1	800	70	13	37	0.738676	0.970644	0.996235	1.03248	1.03344	1	>20	1.58	<4.70	NA	NA
X018064	RIOK2	IPI00306406.4	440	33	6	17	0.978045	1.02363	0.997941	1.04983	1.02279	1	>20	1	<4.70	NA	NA
X018064	RPS6KA3	IPI00020898.1	584	46	10	37	1.04599	1.1007	1.04486	0.95803	1.00761	1	>20	NA	<4.70	NA	NA
X018064	RPS6KA1	IPI00477982.1	355	41	7	29	0.87086	0.933126	0.926405	0.9782	1.04796	1	>20	1	<4.70	NA	NA
X018064	STK39	IPI00004363.1	263	21	3	5	0.798857	0.944147	1.08994	0.933503	1.037	1	>20	1.31	<4.70	NA	NA
X018064	STRADA	IPI00300700.4	106	17	3	8	0.723059	0.859714	0.89124	0.97915	1.13411	1	>20	1	<4.70	NA	NA
X018064	MAP3K7	IPI00295738.1	210	28	5	20	0.850893	0.924289	0.984135	0.946868	0.948462	1	>20	1.8	<4.70	NA	NA
X018064	TBK1	IPI00293613.2	619	50	10	37	1.00973	0.998302	1.00938	0.972366	1.03071	1	>20	1	<4.70	NA	NA
X018064	TEC	IPI00000878.4	558	56	11	33	1.01407	1.05727	0.983449	1.07474	0.995404	1	>20	1	<4.70	NA	NA
X018064	TNK1	IPI00022633.3	366	41	9	33	0.848668	0.907128	0.910226	1.04251	0.98975	1	>20	1.09	<4.70	NA	NA
X018064	NTRK1	IPI00025076.2	286	31	6	15	0.959683	0.963276	0.959322	1.02705	0.991022	1	>20	1	<4.70	NA	NA
X018064	TTK	IPI00151170.4	276	28	6	19	1.09938	1.27672	0.98344	0.955773	0.934817	1	>20	NA	<4.70	NA	NA
X018064	TYK2	IPI00022353.4	510	45	10	34	0.786617	0.743336	0.805602	0.94595	1.06537	1	>20	1	<4.70	NA	NA
X018064	ULK1	IPI00289357.4	284	27	5	18	0.834822	0.794824	0.908736	0.913911	0.772013	1	>20	1	<4.70	NA	NA
X018064	ULK3	IPI00910978.1	389	30	7	14	1.10119	1.09637	1.04358	1.09789	1.10279	1	>20	NA	<4.70	NA	NA
X018064	WEE1	IPI00025830.1	439	42	6	21	1.05284	1.03706	1.03456	0.899238	1.23078	1	>20	NA	<4.70	NA	NA
X018064	PRKAA1	IPI00410287.3	378	40	7	20	0.573441	0.776646	0.882197	0.886962	0.972706	1	18	0.51	4.74473	6.67161	5.17577
X018064	MAP3K4	IPI00386260.5	413	38	9	24	0.588755	0.817412	0.932304	0.960954	1.17346	1	18	0.83	4.74473	9.12316	5.03985
X018064	GSK3B	IPI00216190.1	390	31	8	29	0.565849	0.804465	0.909719	1.00849	0.997325	1	16	0.75	4.79588	5.71021	5.24335
X018064	MAP3K11	IPI00000977.1	398	31	5	12	0.584114	0.779684	0.881558	0.914673	0.879821	1	14	1	4.85387	7.28029	5.13785
X018064	PRKCB	IPI00219628.3	334	41	6	19	0.472235	0.817814	1.00354	1.0646	1.07333	1	12	1.27	4.92082	5.65771	5.24736
X018064	MERTK	IPI00029756.2	170	20	5	10	0.45675	0.755744	0.923382	1.07258	1.09144	1	9.3	1.04	5.03152	4.79629	5.31909
X018064	MAP3K3	IPI00181703.1	353	19	2	5	0.534279	0.627139	0.905984	0.929611	0.950701	1	8.8	0.59	5.05552	4.98866	5.30202
X018064	PRKD3	IPI00015538.1	293	26	5	7	0.461116	0.721161	0.942915	0.956637	0.940431	1	8.7	0.91	5.06048	3.90836	5.40801
X018064	ZAK	IPI00329638.11	298	27	5	17	0.426182	0.775226	0.893542	0.982092	0.928317	1	8.6	1	5.0655	6.12536	5.21287
X018064	EPHB4	IPI00289342.1	361	35	7	21	0.447331	0.630826	0.801857	0.945374	1.03673	1	5.3	0.68	5.27572	2.59677	5.58557
X018064	PRKD2	IPI00009334.5	450	37	7	25	0.384598	0.64692	0.867805	0.958926	1.01783	1	5.2	0.89	5.284	2.5206	5.5985
X018064	MAP4K5	IPI00294842.3	272	25	6	16	0.410829	0.645205	0.819921	0.938983	0.894702	1	5	0.65	5.30103	3.30907	5.48029
X018064	MELK	IPI00006471.3	355	29	6	12	0.355753	0.654249	0.832649	0.970655	0.957018	1	4.7	0.86	5.3279	1.68398	5.77366
X018064	YES1	IPI00013981.4	305	27	6	18	0.410474	0.658478	0.745373	0.917185	0.912826	1	4.4	0.56	5.35655	1.4885	5.82725
X018064	ACVR2B	IPI00437565.5	222	22	3	8	0.257421	0.575913	0.946385	1.10575	0.752035	1	3.8	1.71	5.42022	2.12172	5.67331
X018064	STK11	IPI00219072.5	84	10	2	2	0.414445	0.554448	0.783321	0.887531	0.957527	1	3.3	0.61	5.48149	2.9517	5.52993
X018064	ERN1	IPI00015974.2	126	14	3	6	0.177835	0.538798	0.741602	1.04333	0.873094	1	2.8	1.01	5.55284	2.08955	5.67995
X018064	CSK	IPI00013212.1	685	64	10	30	0.271856	0.54494	0.756807	0.838475	0.940411	1	2.1	0.71	5.67778	1.26582	5.89763
X018064	MAPK9	IPI00303550.2	335	40	7	23	0.281921	0.532134	0.688851	0.908053	1.01559	1	1.9	0.79	5.72125	0.396411	6.40185
X018064	DDR1	IPI00657861.1	274	27	7	18	0.289479	0.453861	0.726806	0.935568	1.00042	1	1.8	0.93	5.74473	0.977199	6.01002
X018064	LYN	IPI00298625.2	396	33	7	24	0.301974	0.531488	0.695414	0.848668	0.952032	1	1.8	0.66	5.74473	0.859189	6.06591
X018064	TAOK3	IPI00410485.2	126	17	2	7	0.236212	0.40925	0.7982	0.932734	1.0108	1	1.8	1.25	5.74473	1.19284	5.92342
X018064	MAP4K4	IPI00604647.1	294	30	6	16	0.182363	0.400437	0.674089	0.868881	1.06278	1	1.5	0.93	5.82391	0.85034	6.07041
X018064	MINK1	IPI00166680.1	155	8	3	4	0.243085	0.414452	0.676674	0.956451	1.0341	1	1.4	1.07	5.85387	0.83682	6.07737
X018064	MAP3K2	IPI00513803.3	155	19	4	9	0.341616	0.433739	0.661847	0.860427	0.84973	1	1.2	0.59	5.92082	0.778715	6.10862
X018064	BRAF	IPI00303797.3	164	17	5	7	0.333347	0.4237	0.636573	0.791984	0.968534	1	1.1	0.64	5.95861	0.861394	6.0648
X018064	MAPK7	IPI00910923.1	152	12	2	5	0.19029	0.340211	0.653135	0.820104	1.0114	1	1.1	0.89	5.95861	0.549176	6.26029
X018064	LATS1	IPI00005858.1	167	19	3	13	0.075661	0.286354	0.53856	0.883817	0.937216	1	1.1	0.89	5.95861	0.91135	6.04031
X018064	PRKCQ	IPI00029196.6	237	25	6	16	0.198348	0.404297	0.663344	0.792001	0.879267	1	1.1	0.67	5.95861	0.786276	6.10443
X018064	PIP5K3	IPI00396145.1	330	27	5	11	0.197995	0.333464	0.629152	0.846257	0.981076	1	1	0.91	6	0.52356	6.28103
X018064	PRKACB	IPI00376119.1	105	13	2	2	0.167795	0.370352	0.681475	0.730803	0.803175	1	0.89	0.56	6.05061	0.811304	6.09082
X018064	MAP2K5	IPI00158248.3	408	37	8	21	0.235022	0.349806	0.586784	0.867631	0.944296	1	0.78	0.93	6.10791	0.424374	6.37225
X018064	ACVR1B	IPI00005732.1	176	16	4	10	0.247257	0.349551	0.497289	0.850606	0.968296	1	0.59	0.97	6.22915	0.240228	6.61938
X018064	SIK2	IPI00465291.3	357	34	6	18	0.134101	0.268529	0.448165	0.761934	0.949085	1	0.57	0.82	6.24413	0.172989	6.76198
X018064	PRKCD	IPI00329236.3	149	16	4	8	0.212084	0.307625	0.578897	0.743637	0.934187	1	0.53	0.81	6.27572	0.427419	6.36915
X018064	ABL1	IPI00221171.4	518	45	10	35	0.142942	0.261719	0.453647	0.703162	1.01285	1	0.51	0.84	6.29243	0.22973	6.63878
X018064	ABL2	IPI00329488.4	809	63	11	31	0.174217	0.27406	0.449353	0.734457	0.994883	1	0.49	0.88	6.3098	0.220126	6.65733
X018064	BCR	IPI00004497.2	535	53	10	30	0.163469	0.22567	0.380435	0.699975	0.943373	1	0.35	0.92	6.45593	0.138944	6.85716
X018064	CSNK1E	IPI00027729.1	173	21	4	11	0.228307	0.288921	0.4316	0.707861	0.986379	1	0.33	1	6.48149	0.226182	6.64554
X018064	CSNK1A1	IPI00448798.6	196	18	2	8	0.166537	0.180175	0.363465	0.644784	0.991985	1	0.29	1.04	6.5376	0.224111	6.64954
X018064	SRC	IPI00328867.6	234	18	3	5	0.211795	0.281467	0.414046	0.704076	0.936981	1	0.29	0.97	6.5376	0.111154	6.95408
X018064	TNIK	IPI00514275.2	447	44	6	15	0.111738	0.14217	0.312938	0.662055	0.912592	1	0.29	0.96	6.5376	0.133702	6.87386
X018064	BUB1	IPI00783305.1	321	31	8	19	0.144799	0.202348	0.319826	0.61719	0.867626	1	0.24	0.82	6.61979	0.0824742	7.08368
X018064	FYN	IPI00219012.4	382	29	6	14	0.172942	0.288172	0.38872	0.553932	0.782954	1	0.19	0.56	6.72125	0.0676157	7.16995
X018064	CIT	IPI00719285.1	206	14	2	3	0.311569	0.191424	0.357171	0.59458	0.754147	1	0.16	0.59	6.79588	0.136519	6.86481
X018064	TGFBR1	IPI00005733.1	323	33	7	17	0.072109	0.096615	0.16679	0.415078	0.770476	1	0.095	1.02	7.02228	0.0596359	7.22449
X018064	CSNK1D	IPI00011102.2	212	24	4	8	0.075283	0.10043	0.166612	0.304916	0.740373	1	0.069	1.15	7.16115	0.0439771	7.35677
X018064	KIAA0999	IPI00657720.1	238	18	4	7	0.183349	0.190615	0.266759	0.414913	0.685064	1	0.066	0.71	7.18046	0.0403177	7.3945
X018064	RIPK2	IPI00021917.1	395	31	7	24	0.127824	0.223278	0.276511	0.364158	0.509252	1	0.043	1	7.36653	0.0145074	7.83841
X018064	MAPK14	IPI00221141.3	364	36	7	25	0.06042	0.054976	0.102962	0.217363	0.497016	1	0.032	0.92	7.49485	0.0150235	7.82323
X018064	SLK	IPI00022827.1	506	33	9	24	0.05355	0.058558	0.077109	0.149335	0.427277	1	0.032	1.1	7.49485	0.0189686	7.72197
X018065	AAK1	IPI00916402.1	367	36	7	25	0.861765	0.791063	0.922741	0.835953	0.954213	1	>20	1	<4.70	NA	NA
X018065	TNK2	IPI00552750.2	268	26	6	15	0.881397	0.964857	1.02707	1.08725	1.10179	1	>20	1	<4.70	NA	NA
X018065	ADCK1	IPI00787836.1	234	22	5	12	0.60179	0.997288	0.95788	1.04228	1.06172	1	>20	1	<4.70	NA	NA
X018065	CABC1	IPI00176469.2	499	36	10	26	1.06178	1.12767	0.972898	1.03758	1.05166	1	>20	NA	<4.70	NA	NA
X018065	ACVR1	IPI00029219.1	448	35	7	29	0.602764	0.8351	0.963775	0.98798	1.00088	1	>20	0.87	<4.70	NA	NA
X018065	AURKA	IPI00298940.3	347	41	9	26	1.15857	1.19737	1.14294	1.1122	1.09177	1	>20	NA	<4.70	NA	NA
X018065	AURKB	IPI00796914.1	292	34	6	18	1.00791	1.04118	1.0544	1.01978	1.02541	1	>20	NA	<4.70	NA	NA
X018065	AXL	IPI00296992.7	321	26	5	11	0.847081	1.00963	0.996614	1.00118	0.940061	1	>20	1	<4.70	NA	NA
X018065	BMP2K	IPI00337426.1	344	39	6	19	0.932943	1.02074	0.939788	0.985195	0.905884	1	>20	1	<4.70	NA	NA
X018065	BMPR1A	IPI00005731.2	171	21	2	5	0.796977	0.995629	0.932571	0.968927	1.06075	1	>20	2.33	<4.70	NA	NA
X018065	BTK	IPI00029132.3	860	83	11	37	0.892967	1.04817	1.04461	0.965857	1.03651	1	>20	1.11	<4.70	NA	NA
X018065	CAMK2D	IPI00828081.1	450	53	7	24	1.06702	1.07624	1.07568	0.994113	1.01094	1	>20	NA	<4.70	NA	NA
X018065	CAMK2G	IPI00908444.1	358	39	7	18	1.20512	1.17348	1.23381	1.14407	1.03286	1	>20	NA	<4.70	NA	NA
X018065	CAMKK2	IPI00290239.2	350	35	6	21	0.946971	0.913633	0.967108	0.961947	0.988327	1	>20	1	<4.70	NA	NA
X018065	MYLK3	IPI00304648.4	179	16	4	8	1.0836	1.11509	1.1363	1.17121	1.00499	1	>20	NA	<4.70	NA	NA
X018065	CDC2	IPI00026689.4	309	29	6	17	0.962015	1.00146	1.02268	0.964609	0.956428	1	>20	1	<4.70	NA	NA
X018065	CDK2	IPI00031681.1	495	71	9	42	1.16612	1.20464	1.17383	1.10697	1.09448	1	>20	NA	<4.70	NA	NA
X018065	CDK5	IPI00023530.7	282	33	7	16	1.22448	1.16383	1.12569	1.01866	1.04443	1	>20	NA	<4.70	NA	NA
X018065	CDK6	IPI00023529.1	389	35	7	16	1.05271	1.0216	0.994272	1.02195	1.15532	1	>20	NA	<4.70	NA	NA
X018065	CDK7	IPI00000685.1	292	23	6	20	0.637515	0.954518	0.974216	0.982149	1.06023	1	>20	1.57	<4.70	NA	NA
X018065	CDK9	IPI00552413.2	291	29	8	22	1.02229	1.09039	1.07783	1.07793	1.14952	1	>20	NA	<4.70	NA	NA
X018065	CHEK1	IPI00023664.3	380	37	8	19	1.02025	1.02512	0.999178	1.01131	1.05404	1	>20	1	<4.70	NA	NA
X018065	CHEK2	IPI00423156.1	459	28	9	15	0.710104	1.02116	1.0476	0.982508	0.961518	1	>20	1	<4.70	NA	NA
X018065	CSNK2A1	IPI00016613.2	326	48	5	26	0.945457	0.903258	0.925607	0.970721	1.09086	1	>20	1	<4.70	NA	NA
X018065	CSNK2A2	IPI00020602.1	448	67	7	30	0.650485	0.734844	0.720582	0.97193	0.731042	1	>20	1	<4.70	NA	NA
X018065	CLK1	IPI00915761.1	176	21	4	8	1.1865	1.17919	0.978806	1.11669	1.30793	1	>20	NA	<4.70	NA	NA
X018065	CRKRS	IPI00021175.1	262	14	2	5	1.19964	1.24841	1.51705	1.80178	1.0306	1	>20	NA	<4.70	NA	NA
X018065	PRKDC	IPI00296337.2	823	75	17	42	0.991294	0.843857	0.924918	0.820986	0.987217	1	>20	1	<4.70	NA	NA
X018065	STK17A	IPI00646659.2	324	25	7	14	0.816554	0.92617	0.869566	0.898592	0.919859	1	>20	1.77	<4.70	NA	NA
X018065	DYRK1A	IPI00014344.1	251	30	5	17	0.922159	0.964303	0.958487	0.968066	1.01689	1	>20	1	<4.70	NA	NA
X018065	EPHB6	IPI00005222.4	358	27	7	18	1.03922	0.954506	0.980642	0.982208	1.0196	1	>20	NA	<4.70	NA	NA
X018065	MAPK3	IPI00018195.3	264	42	5	23	0.767946	0.991612	0.991649	1.01327	1.03753	1	>20	2.23	<4.70	NA	NA
X018065	MAPK1	IPI00003479.3	389	97	9	61	0.914067	0.97233	0.980566	0.98994	1.0305	1	>20	1	<4.70	NA	NA
X018065	MAPK6	IPI00003431.1	199	21	4	9	0.894101	0.8779	0.936282	1.01001	0.92818	1	>20	1	<4.70	NA	NA
X018065	PTK2	IPI00413961.3	567	46	11	33	1.01468	0.952383	0.98897	0.950142	1.01389	1	>20	1	<4.70	NA	NA
X018065	FER	IPI00029263.2	585	54	11	38	1.03013	1.10702	1.11946	1.04655	0.970786	1	>20	NA	<4.70	NA	NA
X018065	mTOR	IPI00031410.1	427	25	7	16	0.909134	0.798936	0.950412	0.696835	0.877366	1	>20	1	<4.70	NA	NA
X018065	GAK	IPI00298949.1	549	45	9	34	0.748076	0.850984	1.00497	0.774822	0.894128	1	>20	1	<4.70	NA	NA
X018065	MAP4K2	IPI00149094.4	231	18	4	6	0.724144	0.914572	1.06518	0.822351	1.02411	1	>20	1.04	<4.70	NA	NA
X018065	EIF2AK4	IPI00163851.5	464	43	8	28	1.1921	0.919183	0.991433	0.679243	0.993123	1	>20	NA	<4.70	NA	NA
X018065	GSK3A	IPI00292228.1	591	58	8	33	0.894292	1.02431	1.02659	1.0428	1.02347	1	>20	1	<4.70	NA	NA
X018065	HIPK1	IPI00747261.3	142	19	2	6	0.978112	1.09825	1.10795	1.11706	1.05063	1	>20	1	<4.70	NA	NA
X018065	HIPK2	IPI00289892.1	113	12	2	4	0.959527	0.961111	0.972353	0.95735	0.959008	1	>20	1	<4.70	NA	NA
X018065	CHUK	IPI00005104.1	115	10	2	5	0.910155	0.960672	0.942855	0.968823	1.01182	1	>20	1	<4.70	NA	NA
X018065	ILK	IPI00013219.1	93	8	2	2	0.736746	0.84533	0.867478	0.868814	0.821376	1	>20	1	<4.70	NA	NA
X018065	IRAK1	IPI00293652.1	171	15	3	6	1.02448	1.08263	1.08573	1.03978	1.01718	1	>20	NA	<4.70	NA	NA
X018065	IRAK4	IPI00007641.2	506	41	8	26	1.04682	1.02948	1.00072	0.977088	1.02586	1	>20	NA	<4.70	NA	NA
X018065	ITK	IPI00004566.1	317	30	7	22	1.01179	1.05512	1.0751	1.07333	1.01353	1	>20	NA	<4.70	NA	NA
X018065	JAK1	IPI00784013.1	492	39	9	24	1.21046	0.960107	1.00847	1.01455	0.933447	1	>20	NA	<4.70	NA	NA
X018065	JAK2	IPI00031016.1	320	24	5	15	0.93536	0.905013	0.963187	0.994627	0.943408	1	>20	1	<4.70	NA	NA
X018065	MAPK8	IPI00220306.1	355	50	7	19	0.829255	0.901535	0.933722	0.938964	0.996248	1	>20	0.7	<4.70	NA	NA
X018065	LIMK1	IPI00291702.2	248	22	3	10	0.951209	1.10457	1.06328	1.00807	1.05546	1	>20	1	<4.70	NA	NA
X018065	LIMK2	IPI00025698.2	118	11	2	5	1.01387	1.05161	0.956804	1.06989	1.07259	1	>20	1	<4.70	NA	NA
X018065	MAP2K3	IPI00218858.1	169	15	2	4	0.824737	0.787925	0.839925	0.818365	0.897204	1	>20	1	<4.70	NA	NA
X018065	MAP2K4	IPI00024674.2	280	31	7	20	0.656771	0.785124	0.799336	0.785711	0.815072	1	>20	1	<4.70	NA	NA
X018065	MAP3K1	IPI00855985.2	567	45	7	23	0.906964	0.918004	0.965005	0.941335	0.949982	1	>20	1	<4.70	NA	NA
X018065	MAP3K4	IPI00386260.5	647	46	10	28	0.676709	0.76643	0.955208	0.694636	1.1445	1	>20	1	<4.70	NA	NA
X018065	MAP3K6	IPI00418221.3	296	26	5	13	0.916328	0.88797	0.987578	0.818092	1.06262	1	>20	1	<4.70	NA	NA
X018065	MAPKAPK5	IPI00160672.1	142	15	3	9	0.840884	1.00998	0.928968	0.837454	0.901031	1	>20	NA	<4.70	NA	NA
X018065	MARK2	IPI00555838.1	459	44	7	26	0.855432	0.911927	0.851326	1.04411	1.06259	1	>20	1	<4.70	NA	NA
X018065	MARK3	IPI00183118.4	545	50	13	39	0.870967	0.95672	0.895689	1.05996	1.0861	1	>20	1	<4.70	NA	NA
X018065	MARK4	IPI00064797.1	286	24	4	10	0.813082	0.998361	0.954333	1.08804	0.981331	1	>20	2.36	<4.70	NA	NA
X018065	MAST3	IPI00028932.7	258	25	6	17	0.637553	0.776662	0.83724	0.902818	1.06732	1	>20	1	<4.70	NA	NA
X018065	LOC100128443	IPI00914890.1	150	13	4	11	1.00289	0.944795	0.995257	0.977794	0.96017	1	>20	1.71	<4.70	NA	NA
X018065	MASTL	IPI00074258.3	102	11	2	4	0.80252	0.974201	0.99586	0.966102	0.827836	1	>20	1	<4.70	NA	NA
X018065	MKNK1	IPI00304048.6	240	16	2	5	0.86396	1.16733	1.01016	1.009	0.998258	1	>20	1	<4.70	NA	NA
X018065	STK16	IPI00915837.1	295	33	6	21	0.992918	0.998904	1.03927	0.986371	1.10732	1	>20	1	<4.70	NA	NA
X018065	RPS6KA5	IPI00335101.1	227	19	4	9	0.841383	0.829938	0.934975	0.711814	0.950303	1	>20	1	<4.70	NA	NA
X018065	STK4	IPI00011488.4	251	25	5	10	0.835906	1.02208	1.00373	1.02838	1.07634	1	>20	1	<4.70	NA	NA
X018065	STK3	IPI00411984.5	366	28	4	8	0.824846	0.925145	0.9654	0.943104	1.02727	1	>20	0.98	<4.70	NA	NA
X018065	NEK1	IPI00747017.3	399	37	8	17	0.961232	0.809586	0.953529	0.826332	0.905389	1	>20	1	<4.70	NA	NA
X018065	NEK2	IPI00021331.1	307	34	6	27	0.714713	0.836158	0.88791	0.957276	0.915649	1	>20	1	<4.70	NA	NA
X018065	NEK3	IPI00465101.5	197	24	3	11	0.980026	0.993037	0.872209	0.934084	1.05444	1	>20	1	<4.70	NA	NA
X018065	NEK6	IPI00396662.2	125	12	2	8	0.94029	1.04953	0.996664	1.07019	0.904726	1	>20	NA	<4.70	NA	NA
X018065	NEK9	IPI00301609.8	677	66	11	39	1.10502	0.967334	1.02919	0.950264	0.922955	1	>20	NA	<4.70	NA	NA
X018065	OXSR1	IPI00010080.2	334	19	5	14	0.836208	0.92702	0.925622	0.936141	1.00712	1	>20	0.86	<4.70	NA	NA
X018065	PCTK2	IPI00376955.3	308	28	7	18	0.956081	1.02005	0.916605	0.981908	1.48876	1	>20	1	<4.70	NA	NA
X018065	PDPK1	IPI00002538.1	417	36	8	21	1.04861	1.10915	1.08341	1.01382	1.17462	1	>20	NA	<4.70	NA	NA
X018065	PHKG2	IPI00012891.1	299	25	4	10	0.790434	0.912135	0.975861	0.930371	0.93938	1	>20	0.68	<4.70	NA	NA
X018065	PIK3R4	IPI00024006.3	189	12	2	5	1.09156	1.04622	0.841403	0.893251	0.928492	1	>20	NA	<4.70	NA	NA
X018065	PIM1	IPI00005014.2	348	32	7	24	0.891605	0.977067	0.995941	0.956551	0.958514	1	>20	1	<4.70	NA	NA
X018065	PIM2	IPI00332692.1	317	33	8	23	0.837535	0.902856	0.958717	0.940532	0.998894	1	>20	0.8	<4.70	NA	NA
X018065	PIP4K2A	IPI00009688.1	351	28	4	9	0.647601	0.972637	0.975334	0.987069	1.00879	1	>20	1.87	<4.70	NA	NA
X018065	PRKCA	IPI00385449.4	175	22	3	5	0.622367	0.807578	0.957755	0.995802	1.07345	1	>20	0.78	<4.70	NA	NA
X018065	PLK1	IPI00021248.1	225	13	3	6	0.702832	0.790894	0.738827	0.916546	1.04871	1	>20	1	<4.70	NA	NA
X018065	PLK4	IPI00410344.3	396	35	10	26	0.908234	0.906588	0.985841	0.929244	0.936588	1	>20	1	<4.70	NA	NA
X018065	TP53RK	IPI00290305.3	265	22	4	12	0.991397	1.07669	0.854784	1.23617	1.22521	1	>20	1	<4.70	NA	NA
X018065	PTK2B	IPI00029702.1	1052	93	18	52	0.686177	0.815217	0.933182	0.890643	1.02099	1	>20	0.59	<4.70	NA	NA
X018065	RIOK2	IPI00306406.4	413	29	8	21	0.891612	0.983755	0.94947	0.858031	0.961128	1	>20	1	<4.70	NA	NA
X018065	RPS6KA3	IPI00020898.1	667	53	10	29	0.791398	0.930238	0.865823	0.961171	0.940384	1	>20	0.68	<4.70	NA	NA
X018065	RPS6KA1	IPI00477982.1	451	54	8	35	0.817537	0.9643	0.932338	0.988568	1.025	1	>20	1.5	<4.70	NA	NA
X018065	DSTYK	IPI00465346.3	142	13	2	6	0.939914	0.923774	0.920329	0.932626	1.02997	1	>20	1	<4.70	NA	NA
X018065	STK39	IPI00004363.1	151	15	2	6	0.695064	1.0554	0.974102	0.984233	0.965596	1	>20	1	<4.70	NA	NA
X018065	MAP3K7	IPI00295738.1	236	25	5	19	0.873576	0.930744	0.879916	0.818873	0.931409	1	>20	1	<4.70	NA	NA
X018065	TBK1	IPI00293613.2	701	61	14	37	0.957702	0.989634	0.946907	0.973582	0.982501	1	>20	1	<4.70	NA	NA
X018065	TEC	IPI00000878.4	615	56	13	38	0.956812	0.983299	1.01536	1.04888	1.02006	1	>20	1	<4.70	NA	NA
X018065	TNK1	IPI00022633.3	420	43	10	32	0.84623	0.897804	0.961086	0.920729	0.92357	1	>20	1.09	<4.70	NA	NA
X018065	NTRK1	IPI00025076.2	300	30	6	21	1.08947	0.938685	1.00309	0.960474	0.927437	1	>20	NA	<4.70	NA	NA
X018065	TTK	IPI00151170.4	268	27	6	20	1.1239	1.15723	1.05025	1.02388	1.01417	1	>20	NA	<4.70	NA	NA
X018065	TYK2	IPI00022353.4	346	32	7	25	0.916954	0.803818	0.814849	0.902843	0.828002	1	>20	1	<4.70	NA	NA
X018065	ULK3	IPI00910978.1	367	27	7	20	1.0551	1.06971	1.0532	1.02506	1.15877	1	>20	1	<4.70	NA	NA
X018065	WEE1	IPI00025830.1	483	40	9	23	1.09779	1.10171	0.938208	1.10725	1.56507	1	>20	NA	<4.70	NA	NA
X018065	MAP3K11	IPI00000977.1	350	27	4	10	0.574309	0.811245	0.85026	0.970916	0.981653	1	19	0.58	4.72125	9.8804	5.00523
X018065	PKMYT1	IPI00909627.1	204	22	3	12	0.578308	0.854815	0.8451	0.956245	1.15351	1	19	0.73	4.72125	12.0482	4.91908
X018065	STK38	IPI00027251.1	326	23	5	19	0.564143	0.816456	0.845091	0.928985	0.959886	1	19	0.54	4.72125	16.6084	4.77967
X018065	PIP4K2B	IPI00216470.1	142	16	2	6	0.552291	0.9669	0.981779	1.13871	1.05807	1	18	2.08	4.74473	12.685	4.89671
X018065	PRKAA1	IPI00410287.3	433	44	10	31	0.560923	0.830761	0.889854	1.05208	1.07412	1	16	0.85	4.79588	5.93032	5.22692
X018065	PRKD3	IPI00015538.1	271	26	3	8	0.55127	0.787216	0.927772	0.954525	1.13248	1	14	0.82	4.85387	6.28931	5.2014
X018065	PIP4K2C	IPI00152303.7	305	31	6	15	0.507887	0.824737	0.953348	0.955191	1.04767	1	13	1.07	4.88606	9.26586	5.03311
X018065	EPHB4	IPI00289342.1	416	36	9	23	0.539272	0.709811	0.892881	0.941915	1.0099	1	12	0.63	4.92082	5.87947	5.23066
X018065	STRADA	IPI00300700.4	152	22	4	11	0.559717	0.682246	0.874154	0.946295	1.00729	1	12	0.59	4.92082	10.4167	4.98227
X018065	MERTK	IPI00029756.2	157	17	3	9	0.52423	0.696676	0.905421	0.903297	0.942348	1	10	0.65	5	5.1573	5.28758
X018065	MAP2K1	IPI00219604.3	312	30	8	23	0.476857	0.749915	0.913638	0.898602	0.951969	1	9.7	0.74	5.01323	8.76242	5.05738
X018065	PAK4	IPI00014068.1	525	35	9	23	0.398815	0.818097	0.922543	1.00595	1.06447	1	9.1	1.34	5.04096	4.90831	5.30907
X018065	MAP2K2	IPI00003783.1	224	25	5	16	0.48029	0.723853	0.887038	0.998805	1.01014	1	9	0.81	5.04576	7.88091	5.10342
X018065	CDC42BPG	IPI00454910.1	216	16	3	3	0.480277	0.679454	0.905014	0.949474	1.10576	1	8	0.8	5.09691	6.78541	5.16842
X018065	GSK3B	IPI00216190.1	319	27	7	20	0.413471	0.730977	0.939193	0.960147	0.973441	1	7.7	1.06	5.11351	2.74804	5.56098
X018065	YES1	IPI00013981.4	272	27	7	23	0.452191	0.717374	0.853982	0.922264	0.924479	1	7.7	0.65	5.11351	2.60487	5.58421
X018065	MAP3K3	IPI00181703.1	244	17	5	9	0.54173	0.700496	0.760328	0.75344	0.971884	1	7.6	1	5.11919	4.30839	5.36568
X018065	PRKCB	IPI00219628.3	310	44	6	17	0.326238	0.725975	0.891208	0.895825	1.03432	1	5.9	1.13	5.22915	2.78171	5.55569
X018065	ZAK	IPI00329638.11	201	21	4	13	0.34976	0.696254	0.87159	0.84576	0.903028	1	5.1	0.73	5.29243	3.63248	5.4398
X018065	MELK	IPI00006471.3	210	22	6	18	0.300536	0.674743	0.856245	0.911314	0.990487	1	4.5	1	5.34679	1.61233	5.79255
X018065	CSK	IPI00013212.1	771	59	10	33	0.27256	0.64481	0.894098	0.964052	1.05315	1	4.4	1.3	5.35655	2.6522	5.57639
X018065	PRKD2	IPI00009334.5	453	34	7	19	0.360793	0.633534	0.83115	0.907384	1.02559	1	4.3	0.8	5.36653	2.08434	5.68103
X018065	ERN1	IPI00015974.2	202	17	3	6	0.321995	0.576731	0.896706	0.856759	0.945194	1	3.6	0.91	5.4437	2.68657	5.5708
X018065	MAP4K5	IPI00294842.3	304	21	6	11	0.258142	0.62336	0.836341	0.941376	0.980513	1	3.6	1.06	5.4437	2.38253	5.62296
X018065	ACVR2B	IPI00437565.5	251	22	4	8	0.359817	0.60921	0.827764	0.867698	0.826942	1	3.5	0.57	5.45593	1.95422	5.70903
X018065	MAP3K2	IPI00513803.3	294	26	5	10	0.447779	0.570934	0.737562	0.773461	0.89267	1	2.9	1	5.5376	1.88189	5.7254
X018065	MINK1	IPI00166680.1	112	11	2	5	0.42425	0.561994	0.746254	0.814655	0.93959	1	2.8	1	5.55284	1.67364	5.77634
X018065	DDR1	IPI00657861.1	265	26	6	15	0.353106	0.520415	0.793625	0.917154	0.944535	1	2.7	0.76	5.56864	1.4658	5.83393
X018065	MAPK7	IPI00910923.1	180	15	3	9	0.294058	0.486383	0.719163	0.929441	0.978783	1	1.9	0.84	5.72125	0.948577	6.02293
X018065	MAPK9	IPI00303550.2	384	41	6	23	0.301279	0.492596	0.679585	0.86418	1.10928	1	1.7	0.81	5.76955	0.354684	6.45016
X018065	STK11	IPI00219072.5	134	14	4	9	0.197059	0.429426	0.6612	0.890358	0.954566	1	1.4	0.84	5.85387	1.25224	5.90231
X018065	PRKCQ	IPI00029196.6	348	37	6	20	0.235086	0.41517	0.708677	0.891211	0.962422	1	1.4	0.94	5.85387	1.00071	5.99969
X018065	LYN	IPI00298625.2	448	38	5	19	0.197349	0.42546	0.693545	0.804344	0.89242	1	1.3	0.69	5.88606	0.620525	6.20724
X018065	LATS1	IPI00005858.1	220	22	6	13	0.170065	0.385321	0.606688	0.861699	0.889716	1	1.1	0.76	5.95861	0.91135	6.04031
X018065	PRKCD	IPI00329236.3	139	15	3	8	0.180671	0.323361	0.596435	0.889768	0.977206	1	1	0.97	6	0.806452	6.09342
X018065	MAP4K4	IPI00604647.1	228	34	7	15	0.187277	0.393961	0.601932	0.761936	0.984638	1	0.95	0.72	6.02228	0.538549	6.26877
X018065	TAOK3	IPI00410485.2	103	15	3	6	0.20659	0.403467	0.689225	0.794919	0.861377	1	0.91	0.7	6.04096	0.603048	6.21965
X018065	BRAF	IPI00303797.3	192	20	5	12	0.313853	0.445685	0.622095	0.761409	0.902288	1	0.9	0.56	6.04576	0.704777	6.15195
X018065	MAP2K5	IPI00158248.3	374	35	8	14	0.203565	0.368204	0.614947	0.860802	0.996337	1	0.88	0.98	6.05552	0.478781	6.31986
X018065	SIK2	IPI00465291.3	286	36	6	15	0.060352	0.195487	0.425624	0.721207	0.886122	1	0.53	0.75	6.27572	0.16085	6.79358
X018065	CSNK1E	IPI00027729.1	171	25	4	10	0.254916	0.34662	0.53274	0.727988	0.968517	1	0.51	0.77	6.29243	0.349554	6.45649
X018065	ABL2	IPI00329488.4	578	47	7	19	0.16331	0.267717	0.435074	0.692714	0.888914	1	0.4	0.72	6.39794	0.179695	6.74547
X018065	PIP5K3	IPI00396145.1	393	34	7	14	0.156216	0.242386	0.53934	0.586289	0.84904	1	0.36	0.59	6.4437	0.188482	6.72473
X018065	CSNK1A1	IPI00448798.6	269	27	6	13	0.16008	0.210884	0.369728	0.671988	0.969388	1	0.33	0.96	6.48149	0.255023	6.59342
X018065	CIT	IPI00719285.1	267	19	2	5	0.118347	0.172903	0.43451	0.619388	0.776643	1	0.28	0.62	6.55284	0.238908	6.62177
X018065	TNIK	IPI00514275.2	427	45	5	16	0.04888	0.14337	0.312661	0.487241	0.798782	1	0.2	0.64	6.69897	0.0922084	7.03523
X018065	BUB1	IPI00783305.1	406	38	8	22	0.058848	0.137651	0.257721	0.50336	0.779224	1	0.17	0.68	6.76955	0.0584192	7.23344
X018065	FYN	IPI00219012.4	290	31	5	12	0.211152	0.322309	0.416109	0.5814	0.80775	1	0.17	0.64	6.76955	0.0604982	7.21826
X018065	ABL1	IPI00221171.4	469	40	10	29	0.208539	0.294961	0.448204	0.468864	0.925635	1	0.16	0.8	6.79588	0.0720721	7.14223
X018065	TGFBR1	IPI00005733.1	386	33	6	19	0.114064	0.161644	0.231613	0.467538	0.82665	1	0.14	0.86	6.85387	0.0878845	7.05609
X018065	BCR	IPI00004497.2	526	46	6	23	0.155358	0.210114	0.4386	0.385331	0.768899	1	0.12	0.55	6.92082	0.047638	7.32205
X018065	CSNK1D	IPI00011102.2	277	33	5	24	0.05438	0.06277	0.116459	0.357097	0.74314	1	0.079	1.1	7.10237	0.0503505	7.298
X018065	STK10	IPI00304742.5	144	20	2	3	0.074502	0.103326	0.184336	0.299696	0.674215	1	0.057	0.94	7.24413	0.0304162	7.51689
X018065	RIPK2	IPI00021917.1	289	25	6	16	0.153583	0.281883	0.326849	0.373736	0.570326	1	0.052	1	7.284	0.0175439	7.75587
X018065	KIAA0999	IPI00657720.1	163	18	3	9	0.146479	0.244558	0.293412	0.324235	0.630683	1	0.051	0.55	7.29243	0.0311546	7.50648
X018065	MAPK14	IPI00221141.3	352	44	8	27	0.061948	0.077251	0.118196	0.18595	0.491606	1	0.032	1	7.49485	0.0150235	7.82323
X018065	SLK	IPI00022827.1	484	43	7	20	0.045966	0.049696	0.079277	0.140159	0.394749	1	0.032	1	7.49485	0.0189686	7.72197
X018066	AAK1	IPI00916402.1	337	35	7	25	0.680671	0.898271	0.958606	0.929847	0.982983	1	>20	0.78	<4.70	NA	NA
X018066	ACVR2B	IPI00437565.5	302	31	5	14	1.20912	1.15932	1.14325	1.01449	0.977123	1	>20	NA	<4.70	NA	NA
X018066	CABC1	IPI00176469.2	445	43	9	34	1.27294	1.19684	1.14193	1.09374	1.09324	1	>20	NA	<4.70	NA	NA
X018066	ACVR1	IPI00029219.1	386	37	7	25	1.00524	0.95227	1.06364	0.980226	1.06136	1	>20	1	<4.70	NA	NA
X018066	ACVR1B	IPI00005732.1	218	18	5	14	1.17156	1.03012	1.00547	0.95808	0.939579	1	>20	NA	<4.70	NA	NA
X018066	ARAF	IPI00020578.2	131	14	2	3	0.876574	0.923182	0.892939	0.892077	1.08525	1	>20	1	<4.70	NA	NA
X018066	AURKA	IPI00298940.3	352	39	9	28	0.690746	0.850319	1.07265	0.99104	0.988471	1	>20	1	<4.70	NA	NA
X018066	AXL	IPI00296992.7	302	26	4	12	0.655729	0.898896	1.01155	1.03971	1.12065	1	>20	1.16	<4.70	NA	NA
X018066	BMP2K	IPI00337426.1	431	46	8	34	0.705955	0.893096	1.02882	0.929783	1.01743	1	>20	0.95	<4.70	NA	NA
X018066	BMPR1A	IPI00005731.2	230	24	3	8	0.829544	1.05705	0.933467	1.0224	1.01843	1	>20	1	<4.70	NA	NA
X018066	BMPR2	IPI00783156.1	182	16	4	6	0.814687	0.947079	1.13472	1.11084	0.979031	1	>20	1	<4.70	NA	NA
X018066	BRAF	IPI00303797.3	232	23	5	15	0.942946	1.0285	1.04554	0.969309	0.971012	1	>20	1	<4.70	NA	NA
X018066	BTK	IPI00029132.3	1080	93	14	56	0.84654	0.958409	1.07244	0.935582	1.04081	1	>20	1.4	<4.70	NA	NA
X018066	BUB1	IPI00783305.1	529	44	9	27	1.03804	0.885061	1.01108	0.970544	1.01995	1	>20	NA	<4.70	NA	NA
X018066	CAMK2A	IPI00550056.1	129	9	2	4	0.98729	0.834316	0.886401	0.910076	0.916795	1	>20	1	<4.70	NA	NA
X018066	CAMK2D	IPI00828081.1	539	64	7	27	1.20322	1.11033	1.19106	1.02784	1.04866	1	>20	NA	<4.70	NA	NA
X018066	CAMK2G	IPI00908444.1	518	53	7	26	1.33244	1.30605	1.26845	1.04162	1.00651	1	>20	NA	<4.70	NA	NA
X018066	CDC2	IPI00026689.4	275	35	5	18	0.878673	0.970727	0.996558	0.983212	0.983508	1	>20	1.44	<4.70	NA	NA
X018066	CDK2	IPI00031681.1	463	61	10	36	0.7776	0.942163	1.00355	0.996626	0.985638	1	>20	1.06	<4.70	NA	NA
X018066	CSNK1D	IPI00011102.2	285	28	4	18	0.929134	1.00651	1.08872	1.09397	1.19871	1	>20	1	<4.70	NA	NA
X018066	CSNK1E	IPI00027729.1	369	38	3	5	0.678385	0.901808	0.964667	1.08624	1.12124	1	>20	1	<4.70	NA	NA
X018066	CSK	IPI00013212.1	788	67	13	41	1.33605	1.13623	1.20205	1.02008	1.14537	1	>20	NA	<4.70	NA	NA
X018066	PRKDC	IPI00296337.2	1453	127	27	62	0.845864	0.949801	0.775353	0.817238	0.981987	1	>20	1.63	<4.70	NA	NA
X018066	STK17B	IPI00916930.1	121	11	3	8	1.49621	0.91704	1.05053	0.975884	1.07831	1	>20	1	<4.70	NA	NA
X018066	EPHB4	IPI00289342.1	401	42	9	24	0.920023	1.05213	1.0014	0.936144	1.08503	1	>20	1	<4.70	NA	NA
X018066	EPHB6	IPI00005222.4	612	51	11	36	1.18639	1.25618	1.12716	0.988123	0.992674	1	>20	NA	<4.70	NA	NA
X018066	MAPK3	IPI00018195.3	349	47	6	21	1.22645	1.10725	1.084	1.0013	1.02256	1	>20	NA	<4.70	NA	NA
X018066	MAPK1	IPI00003479.3	578	105	8	63	1.08381	0.98834	0.913111	1.05882	0.947107	1	>20	NA	<4.70	NA	NA
X018066	mTOR	IPI00031410.1	487	42	8	17	0.98596	1.00932	0.915781	0.882816	1.0033	1	>20	1	<4.70	NA	NA
X018066	FYN	IPI00219012.4	231	25	5	13	0.697566	0.856691	0.952081	0.939083	1.07256	1	>20	0.61	<4.70	NA	NA
X018066	MAP4K2	IPI00149094.4	190	18	2	7	0.86977	1.02393	1.15865	1.08271	1.10508	1	>20	1	<4.70	NA	NA
X018066	IKBKB	IPI00024709.1	313	19	3	9	1.2625	1.16751	1.0907	1.09499	1.0176	1	>20	NA	<4.70	NA	NA
X018066	IKBKE	IPI00029045.1	171	17	2	7	0.861892	1.12542	1.13014	0.962162	1.07858	1	>20	1.32	<4.70	NA	NA
X018066	IRAK4	IPI00007641.2	517	54	8	30	0.7222	0.982217	1.07458	1.03831	1.0409	1	>20	2.17	<4.70	NA	NA
X018066	ERN1	IPI00015974.2	216	23	4	8	0.655899	0.924859	1.01145	0.942239	0.88292	1	>20	1.25	<4.70	NA	NA
X018066	MAPK8	IPI00220306.1	552	61	8	25	0.98201	0.930055	0.976991	0.9215	0.874601	1	>20	1	<4.70	NA	NA
X018066	MAPK9	IPI00303550.2	397	42	8	26	1.02874	1.07081	1.07802	1.01606	0.943981	1	>20	NA	<4.70	NA	NA
X018066	LATS1	IPI00005858.1	189	18	2	4	0.728397	1.07886	1.05773	1.03711	1.10464	1	>20	1	<4.70	NA	NA
X018066	LIMK1	IPI00291702.2	194	19	3	10	1.00738	1.01881	1.00361	0.956354	0.977346	1	>20	NA	<4.70	NA	NA
X018066	LIMK2	IPI00025698.2	253	22	6	8	0.93784	0.987976	0.947772	1.04221	1.15703	1	>20	NA	<4.70	NA	NA
X018066	LYN	IPI00298625.2	462	48	5	17	1.2949	1.08641	1.25783	1.02055	1.02583	1	>20	NA	<4.70	NA	NA
X018066	MAP2K1	IPI00219604.3	435	36	7	23	1.12014	1.14915	1.07886	1.12461	1.02336	1	>20	NA	<4.70	NA	NA
X018066	MAP2K2	IPI00003783.1	249	28	6	19	0.898925	1.02474	0.953377	1.02897	1.04278	1	>20	1	<4.70	NA	NA
X018066	MAP2K3	IPI00218858.1	189	17	2	2	1.10381	0.877353	0.946761	0.792091	0.78517	1	>20	NA	<4.70	NA	NA
X018066	MAP2K4	IPI00024674.2	344	31	7	20	0.743162	0.731314	0.782189	0.728954	0.67057	1	>20	1	<4.70	NA	NA
X018066	MAP2K5	IPI00158248.3	398	42	8	21	0.871864	0.972138	1.05324	0.963728	1.02693	1	>20	1	<4.70	NA	NA
X018066	MAP3K1	IPI00855985.2	786	55	11	28	0.836836	0.91551	0.893391	0.953634	0.958984	1	>20	1	<4.70	NA	NA
X018066	MAP3K2	IPI00513803.3	294	31	5	14	0.721164	0.820712	0.977736	0.87595	0.892093	1	>20	1	<4.70	NA	NA
X018066	MAP3K5	IPI00412433.1	341	36	6	16	0.806982	0.898294	0.935044	0.897068	1.33996	1	>20	1	<4.70	NA	NA
X018066	MAP3K6	IPI00418221.3	320	34	4	6	0.833728	0.918361	0.952321	0.966888	1.04111	1	>20	0.95	<4.70	NA	NA
X018066	LOC100128443	IPI00914890.1	209	18	5	7	0.841119	0.949005	1.011	1.02839	1.06274	1	>20	1.62	<4.70	NA	NA
X018066	MASTL	IPI00074258.3	251	17	3	7	0.878911	0.840117	0.888865	0.97804	1.13058	1	>20	0.79	<4.70	NA	NA
X018066	MELK	IPI00006471.3	309	28	8	20	0.775128	0.944548	1.06426	1.00488	1.0826	1	>20	1.4	<4.70	NA	NA
X018066	MKNK1	IPI00304048.6	236	17	3	5	1.13023	1.0909	1.20969	1.10101	1.27882	1	>20	NA	<4.70	NA	NA
X018066	RPS6KA5	IPI00335101.1	257	28	6	15	0.725005	0.873337	1.00257	0.899948	1.05856	1	>20	0.9	<4.70	NA	NA
X018066	PKMYT1	IPI00909627.1	338	32	6	20	0.839686	1.02669	1.01085	1.10402	1.17634	1	>20	1	<4.70	NA	NA
X018066	STK38	IPI00027251.1	331	28	6	20	1.11525	1.05906	0.965655	0.976983	0.965816	1	>20	1	<4.70	NA	NA
X018066	NEK9	IPI00301609.8	717	66	13	52	0.740057	1.03636	1.09915	0.9833	1.03806	1	>20	1	<4.70	NA	NA
X018066	NLK	IPI00008237.6	212	16	4	7	1.1287	1.04526	1.09776	1.06097	1.01633	1	>20	NA	<4.70	NA	NA
X018066	OXSR1	IPI00010080.2	445	35	9	20	0.772572	0.993804	1.12199	1.09098	0.949322	1	>20	1	<4.70	NA	NA
X018066	MAPK14	IPI00221141.3	403	49	8	29	1.36456	1.19752	1.20911	1.10687	1.13336	1	>20	NA	<4.70	NA	NA
X018066	RPS6KB1	IPI00216132.1	109	7	2	4	0.71277	0.762878	0.798461	0.765982	0.929391	1	>20	1	<4.70	NA	NA
X018066	PDPK1	IPI00002538.1	424	37	7	18	0.731029	0.961884	1.07513	1.03113	1.07691	1	>20	1.68	<4.70	NA	NA
X018066	PHKG2	IPI00012891.1	328	27	7	13	0.707399	0.919127	1.05228	0.97815	1.00517	1	>20	0.99	<4.70	NA	NA
X018066	PIM1	IPI00005014.2	415	37	8	25	1.07144	1.04862	1.07064	1.00381	1.04629	1	>20	NA	<4.70	NA	NA
X018066	PIM2	IPI00332692.1	306	28	7	23	0.886618	0.923281	0.96107	1.06467	1.07572	1	>20	2.48	<4.70	NA	NA
X018066	PRKCA	IPI00385449.4	85	12	2	4	0.978869	1.15583	0.895378	1.06559	0.872836	1	>20	NA	<4.70	NA	NA
X018066	PRKCB	IPI00219628.3	355	40	8	24	0.985214	1.0072	1.04516	0.927606	0.985358	1	>20	NA	<4.70	NA	NA
X018066	PRKCI	IPI00016639.7	213	16	4	13	0.805434	0.963524	0.869605	1.09019	1.25808	1	>20	1.63	<4.70	NA	NA
X018066	PRKCQ	IPI00029196.6	422	51	8	21	0.914726	1.05539	1.12198	0.966217	0.988164	1	>20	1	<4.70	NA	NA
X018066	PLK4	IPI00410344.3	420	40	10	30	0.81664	0.932605	1.04532	0.960275	0.876995	1	>20	1	<4.70	NA	NA
X018066	PRKX	IPI00020904.1	95	12	2	5	0.910519	1.11591	1.08082	1.02235	1.16513	1	>20	1	<4.70	NA	NA
X018066	TP53RK	IPI00290305.3	212	20	5	12	0.934379	1.04322	1.12096	1.11837	1.14947	1	>20	1	<4.70	NA	NA
X018066	SIK2	IPI00465291.3	249	23	4	7	0.627457	0.837099	0.961133	0.963326	0.942704	1	>20	0.75	<4.70	NA	NA
X018066	KIAA0999	IPI00657720.1	448	53	10	22	0.897906	1.01283	0.972243	1.11249	1.06641	1	>20	1	<4.70	NA	NA
X018066	RIOK2	IPI00306406.4	446	35	8	22	0.972886	0.953182	1.0598	0.953599	1.03224	1	>20	1	<4.70	NA	NA
X018066	RIPK2	IPI00021917.1	444	36	7	27	1.17388	1.10145	1.04833	0.930281	1.0157	1	>20	NA	<4.70	NA	NA
X018066	DSTYK	IPI00465346.3	140	10	2	2	1.10906	0.974598	0.860749	0.912197	0.923346	1	>20	1	<4.70	NA	NA
X018066	SRC	IPI00328867.6	251	21	3	9	0.919538	1.04813	1.05774	0.937291	1.13812	1	>20	NA	<4.70	NA	NA
X018066	STRADA	IPI00300700.4	136	21	2	3	0.760779	0.907518	0.897307	1.03659	0.985228	1	>20	0.88	<4.70	NA	NA
X018066	MAP3K7	IPI00295738.1	255	28	8	19	0.681011	0.843116	0.959449	0.907004	1.00355	1	>20	0.59	<4.70	NA	NA
X018066	TAOK2	IPI00465168.4	130	8	2	3	0.621793	0.974147	1.03049	0.914688	1.04318	1	>20	2.1	<4.70	NA	NA
X018066	TAOK3	IPI00410485.2	154	17	3	7	0.690656	0.904557	0.988133	0.950237	0.971539	1	>20	0.93	<4.70	NA	NA
X018066	TBK1	IPI00293613.2	675	55	11	31	0.603691	0.934951	1.06738	1.00892	1.17979	1	>20	1.64	<4.70	NA	NA
X018066	TEC	IPI00000878.4	609	56	12	38	1.00608	0.970094	1.02475	0.966939	1.01127	1	>20	1.66	<4.70	NA	NA
X018066	TGFBR1	IPI00005733.1	578	56	11	34	1.22935	1.14983	1.09974	0.965065	0.991008	1	>20	NA	<4.70	NA	NA
X018066	NTRK1	IPI00025076.2	292	26	6	16	0.693752	1.10849	1.13975	1.0617	1.08711	1	>20	1	<4.70	NA	NA
X018066	TTK	IPI00151170.4	215	19	4	12	0.646038	0.986854	1.07464	1.09164	1.03356	1	>20	1	<4.70	NA	NA
X018066	ULK3	IPI00910978.1	548	37	10	25	0.786164	0.917667	1.06832	0.964242	0.985406	1	>20	1	<4.70	NA	NA
X018066	YES1	IPI00013981.4	353	42	7	22	0.755793	0.907619	1.01317	0.927069	0.967949	1	>20	0.9	<4.70	NA	NA
X018066	ZAK	IPI00329638.11	186	18	4	10	0.763083	0.947002	1.09604	1.01668	1.04197	1	>20	1.48	<4.70	NA	NA
X018066	JAK2	IPI00031016.1	154	16	2	6	0.562956	0.873204	0.962114	0.899543	0.96077	1	17	1.02	4.76955	9.51315	5.02168
X018066	PRKCD	IPI00329236.3	268	25	4	10	0.547044	0.943139	0.980703	1.00239	0.998031	1	17	1.74	4.76955	13.7097	4.86297
X018066	RPS6KA1	IPI00477982.1	515	48	7	34	0.564259	0.842623	1.05494	1.03684	1.08396	1	17	1.2	4.76955	10.8765	4.96351
X018066	CDK5	IPI00023530.7	378	31	7	25	0.541614	0.871087	1.10139	0.997856	0.941233	1	16	1.41	4.79588	9.67937	5.01415
X018066	STK39	IPI00004363.1	180	15	3	5	0.569997	0.808435	1.02169	1.16187	1.16029	1	16	1.1	4.79588	13.8408	4.85884
X018066	CSNK1A1	IPI00448798.6	260	31	5	15	0.545985	0.846807	0.997948	0.998546	1.01189	1	15	1.13	4.82391	11.592	4.93584
X018066	CHEK1	IPI00023664.3	330	36	8	21	0.535825	0.813237	1.00168	1.01234	1.07196	1	14	1.08	4.85387	5.85284	5.23263
X018066	CIT	IPI00719285.1	665	41	6	14	0.504243	0.866004	0.902007	0.923355	0.939979	1	14	1.26	4.85387	11.9454	4.9228
X018066	STK17A	IPI00646659.2	155	18	3	9	0.546793	0.785535	0.943422	1.00682	1.06041	1	14	0.86	4.85387	8.51582	5.06977
X018066	MAPK7	IPI00910923.1	337	27	6	16	0.585497	0.777847	0.87405	0.833652	0.91375	1	14	1	4.85387	6.98952	5.15555
X018066	MAP4K5	IPI00294842.3	400	38	7	23	0.522783	0.815042	1.01885	1.06238	1.0841	1	14	1.16	4.85387	9.26539	5.03314
X018066	STK4	IPI00011488.4	412	43	6	22	0.510201	0.855287	1.03439	0.978267	1.03489	1	14	1.32	4.85387	8.90585	5.05032
X018066	TNK2	IPI00552750.2	317	28	5	18	0.519772	0.808017	0.91732	1.02144	1.12109	1	13	0.96	4.88606	5.97426	5.22372
X018066	MARK2	IPI00555838.1	623	60	11	35	0.52526	0.794728	0.988137	1.00421	1.04448	1	13	1.01	4.88606	7.13893	5.14637
X018066	NEK1	IPI00747017.3	384	35	8	28	0.500863	0.841631	0.909838	0.908696	1.00566	1	13	0.93	4.88606	9.21986	5.03528
X018066	ULK1	IPI00289357.4	234	21	2	5	0.531004	0.777333	1.01969	0.861873	0.908924	1	13	0.87	4.88606	7.71513	5.11266
X018066	MARK4	IPI00064797.1	199	12	2	7	0.477183	0.793554	0.972751	1.1001	1.24792	1	12	1	4.92082	6.16016	5.21041
X018066	CHEK2	IPI00423156.1	457	31	5	12	0.474664	0.798313	0.977486	0.97407	1.16636	1	11	1.14	4.95861	9.01639	5.04497
X018066	DDR1	IPI00657861.1	280	28	7	22	0.487889	0.796302	0.969458	1.01473	1.05286	1	11	1.08	4.95861	5.97177	5.2239
X018066	BMX	IPI00020899.3	207	19	4	6	0.501567	0.742397	0.905206	0.948011	0.948181	1	10	0.75	5	4.59348	5.33786
X018066	MARK3	IPI00183118.4	484	45	12	40	0.469688	0.779699	0.940553	1.0192	1.08345	1	10	1.03	5	5.55247	5.25551
X018066	CDC42BPG	IPI00454910.1	285	24	3	10	0.471338	0.765957	0.866518	0.971606	1.09209	1	9.6	0.84	5.01773	8.14249	5.08924
X018066	PRKD3	IPI00015538.1	265	23	4	12	0.492345	0.700797	0.914766	1.00147	1.05825	1	9.1	0.83	5.04096	4.08805	5.38848
X018066	PAK4	IPI00014068.1	439	43	9	31	0.451743	0.749581	0.944645	0.958143	1.06023	1	9	0.98	5.04576	4.85437	5.31387
X018066	GSK3B	IPI00216190.1	367	32	8	31	0.434795	0.724066	1.02205	0.987231	0.971186	1	8.4	1.16	5.07572	2.99786	5.52319
X018066	PIP5K3	IPI00396145.1	575	48	9	20	0.411228	0.732953	0.910682	0.901331	0.968243	1	7.5	1	5.12494	3.9267	5.40597
X018066	PRKAA1	IPI00410287.3	438	57	9	34	0.433627	0.689585	0.904969	0.97344	1.16627	1	7.1	0.93	5.14874	2.63158	5.57978
X018066	GSK3A	IPI00292228.1	656	52	8	27	0.40465	0.684884	0.956625	0.951537	1.01736	1	6.7	1.04	5.17393	2.24908	5.648
X018066	NEK2	IPI00021331.1	232	23	4	13	0.3694	0.711151	0.926221	1.01469	0.824199	1	6.5	1.13	5.18709	3.06459	5.51363
X018066	MAP3K3	IPI00181703.1	202	14	3	4	0.465252	0.645415	0.899592	0.815621	0.717428	1	6	1	5.22185	3.40136	5.46835
X018066	CAMKK2	IPI00290239.2	390	33	7	23	0.354048	0.641791	0.98392	0.976764	1.01584	1	5.3	1.26	5.27572	1.93501	5.71332
X018066	CDK9	IPI00552413.2	316	38	9	26	0.48389	0.633546	0.809021	0.833908	0.930647	1	5.3	1	5.27572	2.77632	5.55653
X018066	MAST3	IPI00028932.7	290	33	5	18	0.425455	0.619909	0.78648	0.924306	0.989783	1	4.5	0.64	5.34679	2.05479	5.68723
X018066	STK11	IPI00219072.5	233	17	2	7	0.370932	0.631765	0.812779	0.990545	0.981103	1	4.4	0.83	5.35655	3.9356	5.40499
X018066	ABL2	IPI00329488.4	916	62	12	30	0.340767	0.628624	0.851488	0.939063	0.979101	1	4.2	0.9	5.37675	1.88679	5.72428
X018066	AURKB	IPI00796914.1	245	25	4	12	0.381121	0.586534	0.866258	0.977493	0.977909	1	4.2	0.89	5.37675	1.49839	5.82437
X018066	TNK1	IPI00022633.3	418	41	10	36	0.462323	0.593055	0.743445	0.888778	1.01856	1	4.2	0.56	5.37675	1.14566	5.94094
X018066	DYRK1A	IPI00014344.1	222	29	5	14	0.38636	0.58853	0.808328	0.914906	1.06159	1	3.8	0.77	5.42022	2.21833	5.65397
X018066	PRKD2	IPI00009334.5	416	37	5	17	0.391714	0.535234	0.884575	1.02021	1.07231	1	3.8	1.01	5.42022	1.84198	5.73472
X018066	TYK2	IPI00022353.4	315	28	5	16	0.356392	0.594273	0.740108	0.926032	1.0966	1	3.2	0.76	5.49485	1.14041	5.94294
X018066	RPS6KA3	IPI00020898.1	818	61	10	31	0.324942	0.523212	0.728941	0.987055	1.04818	1	2.4	0.88	5.61979	1.63934	5.78533
X018066	MINK1	IPI00166680.1	131	12	3	6	0.263688	0.511116	0.804152	0.88026	0.953306	1	2.3	0.9	5.63827	1.37478	5.86177
X018066	MYLK3	IPI00304648.4	281	18	6	14	0.184665	0.399739	0.807225	0.953367	1.0349	1	2.1	1.26	5.67778	1.75585	5.75551
X018066	STK10	IPI00304742.5	228	29	7	10	0.283635	0.522572	0.768828	0.743919	0.79035	1	1.9	1	5.72125	1.01387	5.99402
X018066	ADCK1	IPI00787836.1	239	18	3	8	0.207537	0.418142	0.784904	0.961343	1.04734	1	1.8	1.31	5.74473	1.17724	5.92913
X018066	CDK7	IPI00000685.1	276	19	2	4	0.103124	0.284678	0.786281	0.908902	0.916126	1	1.8	1.29	5.74473	1.43312	5.84372
X018066	MAP4K4	IPI00604647.1	269	36	6	18	0.184404	0.403724	0.749943	0.87713	1.09843	1	1.8	1.04	5.74473	1.02041	5.99123
X018066	ITK	IPI00004566.1	324	25	6	9	0.344823	0.491127	0.715479	0.826054	0.903617	1	1.7	0.58	5.76955	0.470263	6.32766
X018066	CDK10	IPI00014873.2	208	20	3	8	0.288311	0.443976	0.720198	0.873535	0.998636	1	1.6	0.84	5.79588	0.630418	6.20037
X018066	GAK	IPI00298949.1	563	55	11	42	0.331329	0.422813	0.718682	0.806326	1.0902	1	1.5	0.79	5.82391	0.591483	6.22806
X018066	PCTK2	IPI00376955.3	248	25	3	5	0.196944	0.370951	0.724241	0.919706	0.930418	1	1.5	1.03	5.82391	1.13809	5.94382
X018066	MAP3K11	IPI00000977.1	365	28	4	12	0.341173	0.411132	0.66415	0.931724	1.04363	1	1.4	0.89	5.85387	0.728029	6.13785
X018066	PIP4K2C	IPI00152303.7	331	35	7	21	0.153925	0.321356	0.69478	0.872816	0.970917	1	1.4	0.99	5.85387	0.997862	6.00093
X018066	PIP4K2A	IPI00009688.1	274	25	3	8	0.165764	0.326401	0.654506	0.820013	1.04	1	1.2	0.92	5.92082	0.845666	6.0728
X018066	JAK1	IPI00784013.1	569	40	9	24	0.256659	0.454356	0.659031	0.81746	0.903397	1	1.1	0.67	5.95861	0.271605	6.56606
X018066	MERTK	IPI00029756.2	125	14	2	3	0.344636	0.409075	0.729747	0.703103	0.756172	1	1.1	1	5.95861	0.567303	6.24619
X018066	CDK6	IPI00023529.1	276	26	6	17	0.097643	0.279569	0.579861	0.804126	0.993515	1	1	0.86	6	0.831255	6.08027
X018066	ABL1	IPI00221171.4	535	44	13	36	0.21963	0.415203	0.656532	0.773609	1.02854	1	0.97	0.8	6.01323	0.436937	6.35958
X018066	PIP4K2B	IPI00216470.1	193	22	2	5	0	0.102767	0.634075	0.845029	1.1282	1	0.97	1.55	6.01323	0.68358	6.16521
X018066	FER	IPI00029263.2	494	47	9	27	0.185983	0.311477	0.600786	0.800706	1.19809	1	0.93	1.03	6.03152	0.335256	6.47462
X018066	SLK	IPI00022827.1	766	62	12	41	0.175949	0.291475	0.610462	0.823478	0.934421	1	0.89	0.87	6.05061	0.527564	6.27773
X018066	TNIK	IPI00514275.2	452	43	5	15	0.11092	0.251696	0.558162	0.749176	1.03429	1	0.82	0.86	6.08619	0.378054	6.42245
X018066	WEE1	IPI00025830.1	419	40	5	13	0.154072	0.274201	0.537154	0.787399	1.23096	1	0.79	1.07	6.10237	0.284582	6.54579
X018066	STK16	IPI00915837.1	245	27	7	19	0.220771	0.305164	0.598538	0.849236	0.997427	1	0.75	1.07	6.12494	0.375752	6.4251
X018066	BCR	IPI00004497.2	714	64	12	36	0.143896	0.291411	0.553043	0.691493	0.940266	1	0.64	0.7	6.19382	0.254069	6.59505
X018066	MAP3K4	IPI00386260.5	461	41	10	30	0.166068	0.310371	0.511239	0.699831	0.985564	1	0.59	0.75	6.22915	0.299037	6.52428
X018066	CLK1	IPI00915761.1	173	23	4	10	0.113655	0.220989	0.351197	0.687271	1.01445	1	0.39	0.95	6.40894	0.171429	6.76592
X018066	PTK2B	IPI00029702.1	1066	85	16	52	0.182539	0.281101	0.459014	0.669323	0.844146	1	0.35	0.65	6.45593	0.127551	6.89432
X018066	MAPKAPK5	IPI00160672.1	152	13	2	8	0.240879	0.350225	0.341162	0.778923	1.0059	1	0.32	1.36	6.49485	0.291705	6.53506
X018066	EIF2AK4	IPI00163851.5	323	33	6	16	0.223205	0.232763	0.377394	0.713564	0.914872	1	0.26	1.09	6.58503	0.181945	6.74006
X018066	CSNK2A1	IPI00016613.2	255	34	5	18	0.113058	0.153341	0.220666	0.395054	0.737974	1	0.092	0.76	7.03621	0.0634921	7.19728
X018066	PTK2	IPI00413961.3	498	57	8	23	0.184968	0.211193	0.256565	0.439911	0.760161	1	0.09	0.82	7.04576	0.02693	7.56976
X018066	CSNK2A2	IPI00020602.1	405	39	9	23	0.059089	0.068223	0.126905	0.245947	0.693724	1	0.056	1.25	7.25181	0.0332937	7.47764
X018067	ACVR2B	IPI00437565.5	364	35	6	16	1.00874	0.868005	0.931091	0.92394	0.912852	1	>20	1	<4.70	NA	NA
X018067	CABC1	IPI00176469.2	596	41	9	31	1.28294	1.14866	1.06725	1.07778	0.972597	1	>20	NA	<4.70	NA	NA
X018067	ACVR1	IPI00029219.1	408	36	7	25	0.879676	0.84808	0.892644	0.844043	0.864471	1	>20	NA	<4.70	NA	NA
X018067	ACVR1B	IPI00005732.1	209	20	4	10	1.21091	1.0676	1.00612	0.965408	0.853976	1	>20	NA	<4.70	NA	NA
X018067	ARAF	IPI00020578.2	122	14	3	8	0.672933	0.757484	0.780261	0.720904	0.660475	1	>20	1	<4.70	NA	NA
X018067	AURKA	IPI00298940.3	406	43	9	28	0.770065	0.922051	1.12183	1.13403	1.1951	1	>20	1	<4.70	NA	NA
X018067	AXL	IPI00296992.7	299	25	5	11	0.754451	0.969914	1.03619	1.07795	1.09891	1	>20	1	<4.70	NA	NA
X018067	BMP2K	IPI00337426.1	323	43	7	30	0.715199	0.939129	1.03121	1.03855	1.06988	1	>20	1.33	<4.70	NA	NA
X018067	BMPR2	IPI00783156.1	144	15	3	5	0.807889	0.896022	1.06964	1.12069	0.866701	1	>20	1.26	<4.70	NA	NA
X018067	BRAF	IPI00303797.3	296	29	7	23	1.04815	1.04218	1.00311	1.13123	0.978934	1	>20	1	<4.70	NA	NA
X018067	BTK	IPI00029132.3	866	80	14	49	0.886051	1.00487	1.04091	1.04779	1.08865	1	>20	1	<4.70	NA	NA
X018067	BUB1	IPI00783305.1	541	39	8	24	0.824615	0.838761	0.959773	0.953882	0.954746	1	>20	1	<4.70	NA	NA
X018067	CAMK2D	IPI00828081.1	628	66	8	28	1.19018	1.12072	1.11272	1.02384	1.07395	1	>20	NA	<4.70	NA	NA
X018067	CAMK2G	IPI00908444.1	425	52	7	33	1.5194	1.39994	1.33729	1.20617	1.13361	1	>20	NA	<4.70	NA	NA
X018067	CDC2	IPI00026689.4	363	32	7	21	0.802469	0.938074	0.889637	0.943332	0.939483	1	>20	1	<4.70	NA	NA
X018067	CDK2	IPI00031681.1	442	67	9	43	0.724469	0.87375	0.888596	0.951788	0.880143	1	>20	0.51	<4.70	NA	NA
X018067	CDK5	IPI00023530.7	441	42	9	27	0.697893	1.09254	1.25715	1.23829	1.22656	1	>20	1	<4.70	NA	NA
X018067	CSNK1D	IPI00011102.2	245	26	4	19	0.779993	0.983879	1.02396	1.14311	0.994197	1	>20	1.91	<4.70	NA	NA
X018067	CSK	IPI00013212.1	876	81	14	55	1.02477	0.992037	0.950727	0.935602	0.988237	1	>20	NA	<4.70	NA	NA
X018067	PRKDC	IPI00296337.2	1202	109	18	49	0.885348	0.861797	0.948447	0.906898	0.848788	1	>20	1	<4.70	NA	NA
X018067	STK17B	IPI00916930.1	103	16	3	7	1.53676	1.15925	1.0919	1.11991	1.0744	1	>20	NA	<4.70	NA	NA
X018067	EPHB4	IPI00289342.1	348	45	9	28	0.933413	0.923631	1.10213	0.987322	1.25843	1	>20	NA	<4.70	NA	NA
X018067	EPHB6	IPI00005222.4	489	46	9	29	1.06193	0.964682	0.989851	0.930475	0.930076	1	>20	1	<4.70	NA	NA
X018067	MAPK3	IPI00018195.3	305	29	5	19	1.25002	1.13164	1.09283	1.05679	1.04382	1	>20	NA	<4.70	NA	NA
X018067	MAPK1	IPI00003479.3	578	107	8	61	1.21077	1.12152	1.01687	1.07043	1.05954	1	>20	NA	<4.70	NA	NA
X018067	mTOR	IPI00031410.1	387	34	5	15	0.992374	0.938913	0.897772	0.898907	0.812067	1	>20	1	<4.70	NA	NA
X018067	FYN	IPI00219012.4	300	32	7	23	0.677783	0.808667	0.848256	0.932357	0.953671	1	>20	1	<4.70	NA	NA
X018067	CHUK	IPI00005104.1	174	17	3	8	0.816272	0.829966	0.887777	0.801526	0.721716	1	>20	1	<4.70	NA	NA
X018067	IKBKE	IPI00029045.1	323	27	5	10	0.702241	0.861115	0.935813	0.928332	0.985105	1	>20	0.63	<4.70	NA	NA
X018067	IRAK4	IPI00007641.2	576	46	10	31	0.708091	0.998157	1.10839	1.12753	1.16876	1	>20	1	<4.70	NA	NA
X018067	MAPK8	IPI00220306.1	331	44	7	21	0.900794	0.933307	0.911889	1.01398	0.92049	1	>20	1	<4.70	NA	NA
X018067	MAPK9	IPI00303550.2	382	44	5	18	0.865932	0.996714	1.02511	0.981215	0.942811	1	>20	1	<4.70	NA	NA
X018067	LATS1	IPI00005858.1	265	22	4	10	0.735314	0.936193	1.03078	1.01331	0.940385	1	>20	1.22	<4.70	NA	NA
X018067	LIMK1	IPI00291702.2	209	19	4	14	0.941125	0.860838	0.883202	0.96901	0.927428	1	>20	1	<4.70	NA	NA
X018067	LIMK2	IPI00025698.2	230	21	3	5	0.663595	0.696862	0.924305	0.887439	0.702464	1	>20	1	<4.70	NA	NA
X018067	LYN	IPI00298625.2	475	47	4	15	1.114	1.19478	1.26239	1.22027	1.16132	1	>20	NA	<4.70	NA	NA
X018067	MAP2K1	IPI00219604.3	305	25	5	15	1.33374	1.29323	1.11832	1.06282	1.09489	1	>20	NA	<4.70	NA	NA
X018067	MAP2K3	IPI00218858.1	162	16	2	3	0.853756	0.829115	0.830918	0.732809	0.725596	1	>20	NA	<4.70	NA	NA
X018067	MAP2K4	IPI00024674.2	287	25	4	14	0.86209	0.820366	0.804909	0.840273	0.774923	1	>20	1	<4.70	NA	NA
X018067	MAP2K5	IPI00158248.3	348	34	5	14	0.871495	0.928575	1.04479	1.02931	1.0153	1	>20	1	<4.70	NA	NA
X018067	MAP3K1	IPI00855985.2	601	48	9	31	0.847426	0.844444	0.88075	0.918278	0.811448	1	>20	1	<4.70	NA	NA
X018067	MAP3K2	IPI00513803.3	326	37	6	16	0.652107	0.932799	0.985773	1.10833	1.17308	1	>20	1	<4.70	NA	NA
X018067	MAP3K3	IPI00181703.1	165	14	4	9	0.701488	0.989926	1.06282	1.17739	1.01961	1	>20	1	<4.70	NA	NA
X018067	MAP3K5	IPI00412433.1	388	40	7	17	0.745638	0.771518	1.03362	1.11013	1.02663	1	>20	0.84	<4.70	NA	NA
X018067	LOC100128443	IPI00914890.1	134	14	2	5	0.951329	0.999074	1.08465	1.17687	1.10472	1	>20	1	<4.70	NA	NA
X018067	MASTL	IPI00074258.3	209	15	2	3	0.795267	0.75622	0.84424	0.884883	1.02095	1	>20	1	<4.70	NA	NA
X018067	MELK	IPI00006471.3	338	29	7	22	0.704383	0.926301	1.0298	1.02625	1.0038	1	>20	1.24	<4.70	NA	NA
X018067	MKNK1	IPI00304048.6	219	22	3	6	0.96066	0.944183	0.958785	0.9228	0.937215	1	>20	NA	<4.70	NA	NA
X018067	RPS6KA5	IPI00335101.1	290	25	3	8	0.683808	0.863536	1.03701	1.00265	0.800413	1	>20	0.9	<4.70	NA	NA
X018067	STK3	IPI00411984.5	179	15	2	6	0.559476	0.980243	1.11473	1.09262	1.06091	1	>20	1	<4.70	NA	NA
X018067	PKMYT1	IPI00909627.1	385	43	7	23	0.666132	0.852628	0.841636	0.960875	0.858409	1	>20	1	<4.70	NA	NA
X018067	STK38	IPI00027251.1	371	29	6	18	0.951475	0.859817	0.882637	0.929556	0.891601	1	>20	1	<4.70	NA	NA
X018067	NEK9	IPI00301609.8	630	58	13	52	0.761513	0.975493	1.13572	1.09993	1.11173	1	>20	1.92	<4.70	NA	NA
X018067	NLK	IPI00008237.6	144	14	4	8	1.26742	1.35727	1.12119	1.1839	1.1127	1	>20	NA	<4.70	NA	NA
X018067	OXSR1	IPI00010080.2	371	37	7	18	0.683008	0.939577	0.858541	0.888961	0.845782	1	>20	1	<4.70	NA	NA
X018067	MAPK14	IPI00221141.3	489	54	7	27	1.46786	1.26365	1.18819	1.0773	1.11273	1	>20	NA	<4.70	NA	NA
X018067	PDPK1	IPI00002538.1	439	34	7	18	0.648354	0.900813	0.983387	1.03334	1.05898	1	>20	1.08	<4.70	NA	NA
X018067	PIK3R4	IPI00024006.3	211	18	2	6	0.814722	0.903662	0.975086	0.928432	0.733893	1	>20	1	<4.70	NA	NA
X018067	PIM1	IPI00005014.2	356	40	7	25	1.00958	0.901628	0.923274	0.890879	1.00436	1	>20	NA	<4.70	NA	NA
X018067	PIM2	IPI00332692.1	285	30	5	15	0.755531	0.765184	0.796109	0.812086	0.7613	1	>20	1	<4.70	NA	NA
X018067	PRKACB	IPI00376119.1	236	19	3	8	0.600285	0.762039	0.755867	0.904449	0.819745	1	>20	1	<4.70	NA	NA
X018067	PRKCB	IPI00219628.3	263	36	6	21	0.90214	0.979677	0.945055	0.969642	0.992608	1	>20	1	<4.70	NA	NA
X018067	PRKCD	IPI00329236.3	189	17	3	7	0.745908	1.10405	1.21365	1.23233	1.19564	1	>20	1	<4.70	NA	NA
X018067	PRKCQ	IPI00029196.6	459	55	9	24	0.817002	0.960359	0.960369	0.949589	0.946966	1	>20	1.3	<4.70	NA	NA
X018067	PLK4	IPI00410344.3	391	38	7	20	0.685992	0.788161	0.952503	0.868557	0.847753	1	>20	1	<4.70	NA	NA
X018067	PRKX	IPI00020904.1	70	13	2	3	0.848558	0.95807	0.85931	1.0037	0.864782	1	>20	1	<4.70	NA	NA
X018067	TP53RK	IPI00290305.3	221	20	4	12	0.977336	1.01919	0.917579	1.20367	0.883214	1	>20	0.74	<4.70	NA	NA
X018067	SIK2	IPI00465291.3	292	26	6	13	0.626145	0.8757	1.02943	1.08671	1.04016	1	>20	1.17	<4.70	NA	NA
X018067	KIAA0999	IPI00657720.1	482	44	9	24	0.78061	0.788252	0.797387	0.84883	0.752729	1	>20	1	<4.70	NA	NA
X018067	RIOK2	IPI00306406.4	490	34	8	23	1.06269	1.06023	1.01798	1.04618	1.02643	1	>20	NA	<4.70	NA	NA
X018067	RIPK2	IPI00021917.1	373	37	9	31	1.10467	1.00128	0.986273	0.968611	1.07765	1	>20	NA	<4.70	NA	NA
X018067	DSTYK	IPI00465346.3	141	12	2	6	1.00406	0.91588	0.93306	0.872294	0.902981	1	>20	NA	<4.70	NA	NA
X018067	SRC	IPI00328867.6	290	24	5	13	0.943068	1.00082	1.09485	1.02799	1.08553	1	>20	1	<4.70	NA	NA
X018067	STRADA	IPI00300700.4	66	14	2	2	0.850526	0.759203	0.918681	1.14558	1.06414	1	>20	0.65	<4.70	NA	NA
X018067	TEC	IPI00000878.4	630	51	11	32	1.09465	1.08988	1.04497	1.08649	1.09408	1	>20	NA	<4.70	NA	NA
X018067	TGFBR1	IPI00005733.1	491	51	9	26	1.38106	1.22302	1.10773	1.03715	1.08769	1	>20	NA	<4.70	NA	NA
X018067	NTRK1	IPI00025076.2	303	26	5	19	0.775459	1.12173	1.18818	1.19458	1.08211	1	>20	1	<4.70	NA	NA
X018067	ULK3	IPI00910978.1	462	38	8	20	0.90076	1.06548	1.10625	1.05382	1.08543	1	>20	1	<4.70	NA	NA
X018067	YES1	IPI00013981.4	308	29	6	13	0.764786	0.943109	1.04478	0.951812	1.00197	1	>20	1.22	<4.70	NA	NA
X018067	ZAK	IPI00329638.11	213	24	5	17	0.682708	0.86246	0.944634	0.96808	0.918309	1	>20	0.67	<4.70	NA	NA
X018067	TTK	IPI00151170.4	235	24	6	14	0.569518	0.970584	1.08741	1.06189	1.07076	1	19	2.24	4.72125	15.4346	4.8115
X018067	JAK2	IPI00031016.1	349	26	6	11	0.587035	0.851654	1.0569	1.05008	1.06116	1	18	1.19	4.74473	10.0727	4.99685
X018067	STK4	IPI00011488.4	440	36	8	21	0.571167	0.899964	0.993313	1.01706	1.0149	1	18	1.32	4.74473	11.4504	4.94118
X018067	TBK1	IPI00293613.2	700	62	12	38	0.56369	0.869912	1.01432	1.09834	1.0874	1	17	1.26	4.76955	7.33391	5.13466
X018067	MAPK7	IPI00910923.1	318	29	7	21	0.593332	0.829868	0.813052	0.909815	0.824364	1	16	1	4.79588	7.98802	5.09756
X018067	CHEK1	IPI00023664.3	280	29	5	14	0.593571	0.807741	0.857639	0.861219	0.854839	1	15	1	4.82391	6.2709	5.20267
X018067	RPS6KA1	IPI00477982.1	379	37	7	26	0.53189	0.848882	1.07133	1.15403	1.12621	1	15	1.35	4.82391	9.59693	5.01787
X018067	CSNK1E	IPI00027729.1	387	38	4	9	0.574639	0.815809	0.808836	0.918953	0.722805	1	14	1	4.85387	9.59561	5.01793
X018067	ERN1	IPI00015974.2	279	25	4	15	0.59212	0.752372	0.91018	1.0015	0.859595	1	14	1	4.85387	10.4478	4.98098
X018067	PHKG2	IPI00012891.1	330	31	6	15	0.574159	0.760155	0.905365	0.886394	0.919562	1	13	1	4.88606	10.4418	4.98123
X018067	GSK3B	IPI00216190.1	443	35	9	33	0.451633	0.814745	1.03265	1.10044	1.09719	1	11	1.38	4.95861	3.92577	5.40608
X018067	MAP3K7	IPI00295738.1	280	32	8	20	0.567139	0.719174	0.834879	0.916376	0.818122	1	11	1	4.95861	8.08229	5.09247
X018067	AAK1	IPI00916402.1	347	34	7	23	0.561226	0.721135	0.82998	0.810374	0.804826	1	10	1	5	1.92938	5.71458
X018067	CSNK1A1	IPI00448798.6	173	18	4	12	0.447036	0.799125	0.93682	0.936928	0.884587	1	9.9	1.05	5.00436	7.6507	5.1163
X018067	DDR1	IPI00657861.1	291	28	8	26	0.513442	0.699493	0.906564	0.971104	0.963808	1	9.9	0.71	5.00436	5.37459	5.26965
X018067	MAP2K2	IPI00003783.1	315	33	6	18	0.563442	0.718522	0.780109	0.852849	0.919439	1	9.5	1	5.02228	8.31874	5.07994
X018067	MAP3K6	IPI00418221.3	238	26	3	5	0.542624	0.655462	0.893333	0.979329	0.708399	1	8.3	1	5.08092	5.15848	5.28748
X018067	PRKAA1	IPI00410287.3	420	49	10	31	0.437194	0.715898	0.88953	1.11775	0.961942	1	7.7	0.98	5.11351	2.85397	5.54455
X018067	MARK4	IPI00064797.1	201	15	2	4	0.43045	0.723271	0.871119	1.07848	1.00831	1	7.6	0.95	5.11919	3.90144	5.40878
X018067	PRKD3	IPI00015538.1	188	24	4	12	0.431645	0.691911	0.988218	1.03684	1.00755	1	7.6	1.1	5.11919	3.4142	5.46671
X018067	GSK3A	IPI00292228.1	643	48	9	27	0.401586	0.715494	0.980614	1.16397	1.1874	1	7.4	1.27	5.13077	2.48406	5.60484
X018067	CDK9	IPI00552413.2	377	34	9	28	0.479383	0.668691	0.839761	0.89987	0.875327	1	7.3	0.5	5.13668	3.82399	5.41748
X018067	PAK4	IPI00014068.1	455	40	9	30	0.422357	0.72278	0.829083	0.943849	0.842835	1	6.8	0.62	5.16749	3.66775	5.4356
X018067	MARK3	IPI00183118.4	487	51	12	42	0.393818	0.713191	0.874631	1.05389	0.912253	1	6.6	0.99	5.18046	3.66463	5.43597
X018067	MARK2	IPI00555838.1	543	54	8	28	0.430555	0.699902	0.816481	0.973326	0.876012	1	6.4	0.65	5.19382	3.51455	5.45413
X018067	NEK1	IPI00747017.3	441	42	10	32	0.437152	0.705663	0.81628	0.974368	0.742976	1	6.4	1	5.19382	4.53901	5.34304
X018067	STK10	IPI00304742.5	294	31	2	8	0.249005	0.686278	1.14783	1.09442	1.04454	1	6.3	1	5.20066	3.36179	5.47343
X018067	TAOK1	IPI00002232.2	152	9	2	4	0.404577	0.716761	0.839609	0.856057	0.888216	1	6.1	0.56	5.21467	4.30183	5.36635
X018067	CDK7	IPI00000685.1	262	25	5	11	0.359683	0.673819	0.945149	1.03653	1.03217	1	5.8	1.22	5.23657	4.61783	5.33556
X018067	CAMKK2	IPI00290239.2	310	26	5	16	0.315159	0.693444	0.934912	1.05322	1.25666	1	5.6	1.42	5.25181	2.04454	5.6894
X018067	STK39	IPI00004363.1	271	24	5	16	0.429888	0.690651	0.781295	0.85675	0.801553	1	5.5	0.52	5.25964	4.75779	5.3226
X018067	PIP5K3	IPI00396145.1	674	56	13	31	0.387769	0.647792	0.888125	0.96804	0.895585	1	5.3	0.87	5.27572	2.77487	5.55676
X018067	DYRK1A	IPI00014344.1	322	40	7	26	0.398543	0.636603	0.844963	0.947151	0.937232	1	4.9	0.76	5.3098	2.86048	5.54356
X018067	ITK	IPI00004566.1	341	29	5	9	0.500879	0.635534	0.750992	0.841113	0.850462	1	4.9	1	5.3098	1.35546	5.86791
X018067	MAST3	IPI00028932.7	303	33	3	10	0.436049	0.598216	0.785051	1.02541	0.78238	1	4.5	0.59	5.34679	2.05479	5.68723
X018067	CIT	IPI00719285.1	529	40	6	20	0.441789	0.637181	0.788223	0.822624	0.721443	1	4.4	1	5.35655	3.75427	5.42547
X018067	MAP4K5	IPI00294842.3	395	44	7	16	0.317151	0.629306	0.861328	1.03529	1.03901	1	4.3	1.12	5.36653	2.8458	5.5458
X018067	STK17A	IPI00646659.2	215	22	4	9	0.395616	0.645694	0.786525	0.843357	0.803233	1	4.2	1	5.37675	2.55474	5.59265
X018067	NEK2	IPI00021331.1	178	21	4	14	0.339115	0.61026	0.857782	1.04454	0.779872	1	4.2	0.97	5.37675	1.9802	5.70329
X018067	CHEK2	IPI00423156.1	445	34	8	18	0.386454	0.642154	0.786363	0.826471	0.898283	1	3.8	0.51	5.42022	3.11475	5.50658
X018067	BMX	IPI00020899.3	223	19	3	4	0.41047	0.596211	0.783122	0.848325	0.794719	1	3.5	1	5.45593	1.60772	5.79379
X018067	ABL2	IPI00329488.4	710	64	11	28	0.315832	0.56907	0.817951	0.961267	0.896683	1	3.2	0.88	5.49485	1.43756	5.84238
X018067	AURKB	IPI00796914.1	258	26	6	20	0.276066	0.542834	0.824126	0.9805	1.03458	1	2.9	1.09	5.5376	1.03461	5.98523
X018067	IRAK1	IPI00293652.1	349	31	7	22	0.268153	0.525907	0.848003	0.91908	0.886528	1	2.7	1.02	5.56864	1.56703	5.80492
X018067	STK11	IPI00219072.5	118	14	4	8	0.281142	0.60749	0.779048	0.864963	0.780975	1	2.4	0.56	5.61979	2.14669	5.66823
X018067	ULK1	IPI00289357.4	290	23	4	7	0.264811	0.599059	0.762244	0.758443	0.799814	1	2.4	1	5.61979	1.42433	5.84639
X018067	GAK	IPI00298949.1	608	53	12	43	0.278464	0.491673	0.778395	1.02954	1.04556	1	2.3	1.12	5.63827	0.90694	6.04242
X018067	CRKRS	IPI00021175.1	168	16	4	5	0.242086	0.447616	0.826916	0.974972	0.907832	1	2.1	1.27	5.67778	1.63807	5.78567
X018067	PRKD2	IPI00009334.5	430	34	7	22	0.224786	0.424796	0.778929	1.02863	1.01496	1	1.9	1.34	5.72125	0.920989	6.03575
X018067	TYK2	IPI00022353.4	352	35	7	17	0.278864	0.477911	0.729139	0.993406	0.956549	1	1.9	0.97	5.72125	0.67712	6.16933
X018067	MYLK3	IPI00304648.4	288	18	4	9	0.15033	0.380033	0.72586	0.960264	1.03982	1	1.8	1.12	5.74473	1.50502	5.82246
X018067	TNK1	IPI00022633.3	401	54	10	33	0.301117	0.498794	0.68531	0.917818	0.942148	1	1.7	0.75	5.76955	0.463721	6.33374
X018067	ABL1	IPI00221171.4	571	47	11	33	0.147779	0.362096	0.66331	0.93893	1.07966	1	1.5	1.06	5.82391	0.675676	6.17026
X018067	JAK1	IPI00784013.1	409	40	6	22	0.175313	0.378981	0.68073	0.850235	0.983426	1	1.4	0.87	5.85387	0.345679	6.46133
X018067	PCTK2	IPI00376955.3	214	21	4	11	0.153298	0.334959	0.67398	0.922831	1.13028	1	1.4	1.12	5.85387	1.06222	5.97379
X018067	PIP4K2B	IPI00216470.1	98	8	2	5	0.109088	0.297529	0.622484	1.08556	0.962163	1	1.4	1.26	5.85387	0.98661	6.00585
X018067	PIP4K2C	IPI00152303.7	325	32	7	20	0.178414	0.362331	0.655688	0.948606	1.03982	1	1.4	1.07	5.85387	0.997862	6.00093
X018067	BCR	IPI00004497.2	707	71	12	43	0.170334	0.30868	0.618978	0.978053	0.998746	1	1.2	1.18	5.92082	0.47638	6.32205
X018067	MAP4K4	IPI00604647.1	214	36	5	14	0.215943	0.38605	0.649563	1.00263	0.884542	1	1.2	1.14	5.92082	0.680272	6.16732
X018067	STK16	IPI00915837.1	253	22	5	16	0.121378	0.271405	0.606924	0.845075	1.00385	1	1.1	0.96	5.95861	0.551102	6.25877
X018067	CDK6	IPI00023529.1	321	31	6	20	0.090663	0.218458	0.577427	0.858303	1.09907	1	1	1.1	6	0.831255	6.08027
X018067	SLK	IPI00022827.1	790	69	12	32	0.135527	0.258807	0.612232	0.88644	0.91269	1	1	0.99	6	0.592768	6.22712
X018067	PIP4K2A	IPI00009688.1	393	30	5	10	0.203204	0.343965	0.626351	0.914565	1.09722	1	0.95	1.23	6.02228	0.669486	6.17426
X018067	MAP3K4	IPI00386260.5	565	49	10	31	0.183821	0.33166	0.536365	0.884177	0.927572	1	0.84	0.89	6.07572	0.425748	6.37085
X018067	TNIK	IPI00514275.2	357	50	5	16	0.057983	0.173324	0.470445	0.913839	1.06956	1	0.82	1.25	6.08619	0.378054	6.42245
X018067	FER	IPI00029263.2	355	37	8	26	0.106979	0.265637	0.524511	0.776201	1.04689	1	0.81	0.88	6.09151	0.291997	6.53462
X018067	RPS6KA3	IPI00020898.1	855	70	10	38	0.22992	0.38055	0.613036	0.823236	0.864569	1	0.76	0.72	6.11919	0.519126	6.28473
X018067	MAP3K11	IPI00000977.1	337	26	4	11	0.113365	0.195193	0.48132	0.866103	0.767924	1	0.63	0.82	6.20066	0.327613	6.48464
X018067	WEE1	IPI00025830.1	519	35	7	18	0.204388	0.300138	0.489477	0.94284	0.790831	1	0.58	1.15	6.23657	0.208934	6.67999
X018067	PTK2B	IPI00029702.1	1036	84	18	51	0.156968	0.25628	0.477517	0.689352	0.965082	1	0.48	0.79	6.31876	0.174927	6.75714
X018067	ADCK1	IPI00787836.1	224	17	3	7	0.210148	0.364174	0.594414	0.744969	0.726166	1	0.39	0.52	6.40894	0.255069	6.59334
X018067	EIF2AK4	IPI00163851.5	305	21	4	11	0.131731	0.142	0.312819	0.778188	0.850787	1	0.35	1.08	6.45593	0.244927	6.61096
X018067	MAPK6	IPI00003431.1	120	11	2	8	0.04736	0.079232	0.288468	0.613728	1.06793	1	0.32	1.12	6.49485	0.248254	6.6051
X018067	CLK1	IPI00915761.1	159	19	3	5	0.084868	0.155789	0.274261	0.784914	0.659457	1	0.27	0.66	6.56864	0.118681	6.92562
X018067	CSNK2A1	IPI00016613.2	217	24	4	13	0.257141	0.241624	0.333712	0.538409	0.876272	1	0.14	1	6.85387	0.0966184	7.01494
X018067	PTK2	IPI00413961.3	553	52	8	26	0.118475	0.164414	0.247982	0.403632	0.741357	1	0.097	0.72	7.01323	0.0290245	7.53723
X018067	CSNK2A2	IPI00020602.1	270	34	6	21	0.056219	0.083828	0.125313	0.267926	0.603913	1	0.045	0.94	7.34679	0.0267539	7.57261
X018068	AAK1	IPI00916402.1	335	35	5	21	1.0637	1.10129	1.0292	1.07767	1.02498	1	>20	NA	<4.70	NA	NA
X018068	ABL1	IPI00221171.4	496	45	10	31	1.25067	1.34772	1.21652	1.12497	1.34002	1	>20	NA	<4.70	NA	NA
X018068	TNK2	IPI00552750.2	236	23	4	13	0.998819	1.03316	1.07424	1.0147	1.00402	1	>20	1.25	<4.70	NA	NA
X018068	ACVR2B	IPI00437565.5	281	26	5	16	0.939608	0.953803	0.972869	0.961556	1.15197	1	>20	1	<4.70	NA	NA
X018068	ADCK1	IPI00787836.1	276	26	6	19	1.07154	1.09312	1.05289	1.02396	1.0795	1	>20	NA	<4.70	NA	NA
X018068	CABC1	IPI00176469.2	567	42	9	23	1.15141	1.10268	1.07151	1.03489	0.989457	1	>20	NA	<4.70	NA	NA
X018068	AKT2	IPI00012870.1	176	12	2	2	0.875779	1.07892	0.965121	1.02979	0.785591	1	>20	NA	<4.70	NA	NA
X018068	ACVR1	IPI00029219.1	327	31	7	24	1.0275	1.03723	0.96717	1.05007	1.02104	1	>20	1	<4.70	NA	NA
X018068	ACVR1B	IPI00005732.1	159	20	4	9	0.907053	0.890606	0.937828	0.955019	1.03164	1	>20	1	<4.70	NA	NA
X018068	PRKAA1	IPI00410287.3	403	40	8	32	1.02266	1.10135	1.10793	1.02631	1.00476	1	>20	NA	<4.70	NA	NA
X018068	ABL2	IPI00329488.4	761	58	10	24	1.14027	1.06567	1.00483	1.01306	1.01741	1	>20	NA	<4.70	NA	NA
X018068	AURKA	IPI00298940.3	401	42	10	31	1.07437	1.12421	1.02667	1.02177	1.0147	1	>20	NA	<4.70	NA	NA
X018068	AURKB	IPI00796914.1	247	20	5	12	0.609674	0.979726	0.979289	1.08384	1.00604	1	>20	2.2	<4.70	NA	NA
X018068	AXL	IPI00296992.7	347	35	7	20	0.659113	0.854758	0.78682	0.844666	0.797041	1	>20	1	<4.70	NA	NA
X018068	BCR	IPI00004497.2	724	72	14	49	1.07959	1.15627	1.17916	1.08127	1.07787	1	>20	NA	<4.70	NA	NA
X018068	BMPR2	IPI00783156.1	154	14	3	7	1.17762	1.18957	1.05852	1.0316	1.02378	1	>20	NA	<4.70	NA	NA
X018068	BRAF	IPI00303797.3	271	29	5	14	1.0131	1.02907	1.15544	1.09926	1.03772	1	>20	NA	<4.70	NA	NA
X018068	BTK	IPI00029132.3	806	76	14	52	1.12784	1.08979	1.05561	1.0308	1.0326	1	>20	NA	<4.70	NA	NA
X018068	BUB1	IPI00783305.1	420	37	10	32	1.24184	1.26733	1.10343	1.17714	1.12741	1	>20	NA	<4.70	NA	NA
X018068	CAMK2D	IPI00828081.1	466	48	7	24	1.14605	1.06235	0.993975	1.06147	0.959151	1	>20	NA	<4.70	NA	NA
X018068	CAMK2G	IPI00908444.1	511	64	7	22	0.986894	0.936462	0.881037	0.909176	0.888568	1	>20	1	<4.70	NA	NA
X018068	MYLK3	IPI00304648.4	204	17	3	9	1.04873	1.09806	1.0325	1.02017	1.01854	1	>20	NA	<4.70	NA	NA
X018068	CDC2	IPI00026689.4	313	36	5	16	0.908164	0.876568	0.932769	1.01532	0.942683	1	>20	1	<4.70	NA	NA
X018068	CDK10	IPI00014873.2	220	15	2	4	1.04417	1.00738	0.951574	0.994462	0.878655	1	>20	NA	<4.70	NA	NA
X018068	CDK2	IPI00031681.1	481	60	10	36	1.15229	1.12729	1.06696	1.09995	1.00274	1	>20	NA	<4.70	NA	NA
X018068	CDK5	IPI00023530.7	396	36	8	25	1.09452	1.05386	1.04521	1.04981	1.02087	1	>20	NA	<4.70	NA	NA
X018068	CDK6	IPI00023529.1	403	36	7	25	1.15559	1.1053	1.02181	1.0635	1.02057	1	>20	NA	<4.70	NA	NA
X018068	CDK7	IPI00000685.1	298	20	6	14	0.807336	0.859563	0.938425	0.964315	1.07835	1	>20	0.72	<4.70	NA	NA
X018068	CDK9	IPI00552413.2	413	45	11	29	1.16486	1.07584	1.02558	1.01231	1.00262	1	>20	NA	<4.70	NA	NA
X018068	CHEK1	IPI00023664.3	313	37	8	22	1.06328	0.978624	0.992108	0.956028	0.911903	1	>20	NA	<4.70	NA	NA
X018068	CHEK2	IPI00423156.1	403	24	7	12	1.03477	0.998607	1.0211	1.0898	0.995438	1	>20	1	<4.70	NA	NA
X018068	CSNK1A1	IPI00448798.6	210	24	4	16	1.19764	1.16383	1.15527	1.05516	1.03733	1	>20	NA	<4.70	NA	NA
X018068	CSNK1D	IPI00011102.2	413	44	4	18	1.1541	1.08147	1.14459	1.1126	1.04404	1	>20	NA	<4.70	NA	NA
X018068	CSNK1E	IPI00027729.1	103	23	4	9	0.924599	1.04912	0.992653	0.994722	0.97929	1	>20	1	<4.70	NA	NA
X018068	CSNK2A1	IPI00016613.2	193	26	4	16	0.782204	0.90228	0.947521	1.03168	0.976841	1	>20	0.75	<4.70	NA	NA
X018068	CSNK2A2	IPI00020602.1	438	67	9	40	0.928869	0.904939	0.945216	0.986863	0.929668	1	>20	1	<4.70	NA	NA
X018068	CLK1	IPI00915761.1	171	18	4	7	1.20807	1.30606	1.3265	1.15553	1.05494	1	>20	NA	<4.70	NA	NA
X018068	CIT	IPI00719285.1	453	44	5	15	0.860652	0.845623	0.970438	0.959332	0.917418	1	>20	0.81	<4.70	NA	NA
X018068	CRKRS	IPI00021175.1	316	30	7	12	1.07299	1.0323	1.02422	0.928427	0.955161	1	>20	NA	<4.70	NA	NA
X018068	CSK	IPI00013212.1	828	79	15	48	1.19472	1.08351	1.07179	1.05781	1.02084	1	>20	NA	<4.70	NA	NA
X018068	CDC42BPG	IPI00454910.1	208	22	3	7	1.13203	1.08088	1.19793	1.03511	0.973782	1	>20	NA	<4.70	NA	NA
X018068	PRKDC	IPI00296337.2	1062	93	19	59	0.983828	1.05632	1.07876	0.874466	0.965319	1	>20	NA	<4.70	NA	NA
X018068	STK17A	IPI00646659.2	171	18	3	13	0.923237	0.988777	0.982094	1.02605	0.964016	1	>20	1	<4.70	NA	NA
X018068	STK17B	IPI00916930.1	149	13	3	8	0.937762	1.0751	1.11006	1.05173	0.987471	1	>20	1	<4.70	NA	NA
X018068	DYRK1A	IPI00014344.1	310	39	7	21	1.01043	1.07364	1.08584	1.06008	0.936918	1	>20	NA	<4.70	NA	NA
X018068	EPHB4	IPI00289342.1	390	38	7	23	1.21515	1.08992	1.02671	1.07475	1.15463	1	>20	NA	<4.70	NA	NA
X018068	EPHB6	IPI00005222.4	460	41	9	30	1.19663	1.28288	1.09357	1.16956	1.19167	1	>20	NA	<4.70	NA	NA
X018068	MAPK3	IPI00018195.3	234	29	4	10	1.07688	0.982041	0.999954	0.984813	1.04699	1	>20	1	<4.70	NA	NA
X018068	MAPK1	IPI00003479.3	477	94	8	58	1.12532	1.09039	1.042	1.06448	1.04495	1	>20	NA	<4.70	NA	NA
X018068	MAPK6	IPI00003431.1	210	21	3	6	1.09049	1.09576	1.08561	0.98839	1.01455	1	>20	NA	<4.70	NA	NA
X018068	MAPK7	IPI00910923.1	349	27	4	12	0.991742	0.948566	0.980346	0.888425	0.859477	1	>20	1	<4.70	NA	NA
X018068	PTK2	IPI00413961.3	671	70	13	43	1.1299	1.07748	1.05039	1.06746	1.00374	1	>20	NA	<4.70	NA	NA
X018068	FER	IPI00029263.2	494	36	9	27	1.0694	1.04269	1.01026	1.01164	0.986009	1	>20	NA	<4.70	NA	NA
X018068	mTOR	IPI00031410.1	486	29	3	8	1.08886	1.05821	1.07642	0.985408	1.00566	1	>20	NA	<4.70	NA	NA
X018068	FRK	IPI00000885.1	116	16	2	4	0.998221	0.921514	0.928919	1.04867	0.905475	1	>20	1	<4.70	NA	NA
X018068	FYN	IPI00219012.4	449	47	7	15	0.981329	0.94671	1.0877	1.06163	0.931933	1	>20	1	<4.70	NA	NA
X018068	GAK	IPI00298949.1	686	56	13	36	1.16864	1.08382	1.07437	1.08181	1.04299	1	>20	NA	<4.70	NA	NA
X018068	MAP4K2	IPI00149094.4	161	16	4	5	0.939639	0.923909	0.862704	1.08795	0.899627	1	>20	NA	<4.70	NA	NA
X018068	EIF2AK4	IPI00163851.5	534	45	11	31	1.16438	1.01669	1.09445	1.00431	1.05204	1	>20	NA	<4.70	NA	NA
X018068	GSK3A	IPI00292228.1	546	54	8	38	1.07048	1.02266	0.988447	0.988986	1.0099	1	>20	1	<4.70	NA	NA
X018068	GSK3B	IPI00216190.1	441	36	9	36	1.0679	1.04373	0.995745	1.03005	0.962808	1	>20	NA	<4.70	NA	NA
X018068	HIPK2	IPI00289892.1	201	27	3	4	0.82568	0.867337	0.930987	0.982042	0.971111	1	>20	1	<4.70	NA	NA
X018068	CHUK	IPI00005104.1	169	19	4	9	0.767575	0.876602	0.874198	0.851288	0.899438	1	>20	1	<4.70	NA	NA
X018068	IKBKE	IPI00029045.1	234	15	2	4	0.875056	1.12792	1.00976	1.06217	1.05126	1	>20	1	<4.70	NA	NA
X018068	IRAK1	IPI00293652.1	254	30	6	22	1.11241	1.07106	1.02511	1.15806	1.06509	1	>20	NA	<4.70	NA	NA
X018068	IRAK4	IPI00007641.2	655	53	10	30	1.23971	1.17546	1.08736	1.08483	1.07219	1	>20	NA	<4.70	NA	NA
X018068	ERN1	IPI00015974.2	270	18	4	5	0.995265	1.01317	1.08483	1.06789	0.873608	1	>20	NA	<4.70	NA	NA
X018068	ITK	IPI00004566.1	358	35	5	10	0.782804	0.895552	0.821372	0.80943	0.729907	1	>20	1	<4.70	NA	NA
X018068	JAK1	IPI00784013.1	577	44	9	20	1.21361	1.02347	0.941403	0.939417	0.972424	1	>20	1	<4.70	NA	NA
X018068	JAK2	IPI00031016.1	290	21	3	7	0.92663	0.874095	0.958222	1.07921	0.932408	1	>20	1	<4.70	NA	NA
X018068	MAPK8	IPI00220306.1	423	57	7	23	0.949883	1.01157	0.759786	0.982542	0.874866	1	>20	1.35	<4.70	NA	NA
X018068	MAPK9	IPI00303550.2	330	45	6	22	1.15023	1.0909	1.02107	1.02811	1.06927	1	>20	NA	<4.70	NA	NA
X018068	KIT	IPI00022296.1	254	22	4	9	0.921625	1.0003	0.996874	1.03832	1.00199	1	>20	1	<4.70	NA	NA
X018068	LATS1	IPI00005858.1	322	24	5	16	1.0735	1.03923	0.960048	1.05965	0.989963	1	>20	NA	<4.70	NA	NA
X018068	LIMK1	IPI00291702.2	154	11	3	6	1.09499	1.01297	1.00454	1.01393	0.948691	1	>20	NA	<4.70	NA	NA
X018068	STK11	IPI00219072.5	165	18	4	10	0.929173	0.976573	1.07783	0.968804	0.987201	1	>20	NA	<4.70	NA	NA
X018068	STK10	IPI00304742.5	288	27	5	10	0.80538	0.999376	0.975103	1.09099	1.12898	1	>20	1	<4.70	NA	NA
X018068	LYN	IPI00298625.2	424	33	8	25	1.05226	1.07387	0.962962	1.00836	1.01279	1	>20	NA	<4.70	NA	NA
X018068	MAP2K1	IPI00219604.3	298	27	5	17	0.959378	0.916493	0.9151	0.963769	0.911813	1	>20	NA	<4.70	NA	NA
X018068	MAP2K2	IPI00003783.1	272	29	6	20	0.966393	0.962176	1.02506	1.04964	1.01243	1	>20	NA	<4.70	NA	NA
X018068	MAP2K4	IPI00024674.2	249	26	7	22	0.895659	0.858995	0.863262	0.835525	0.851803	1	>20	NA	<4.70	NA	NA
X018068	MAP2K5	IPI00158248.3	276	28	6	15	0.976668	0.988449	0.877539	0.985871	1.01815	1	>20	1	<4.70	NA	NA
X018068	MAP3K2	IPI00513803.3	351	36	4	13	1.37274	1.23432	1.20727	1.08423	1.08129	1	>20	NA	<4.70	NA	NA
X018068	MAP3K3	IPI00181703.1	172	10	3	7	1.17917	1.10798	1.15087	1.08516	0.999886	1	>20	NA	<4.70	NA	NA
X018068	MAP3K4	IPI00386260.5	648	55	13	42	1.00837	1.1176	1.17853	1.1224	1.08495	1	>20	NA	<4.70	NA	NA
X018068	MAP3K5	IPI00412433.1	464	39	8	26	1.0489	1.05133	1.06646	1.00216	1.09604	1	>20	NA	<4.70	NA	NA
X018068	MAP3K6	IPI00418221.3	275	27	5	12	0.975576	1.08509	1.11689	1.03697	1.00645	1	>20	NA	<4.70	NA	NA
X018068	MAPKAPK5	IPI00160672.1	151	22	3	11	0.83671	0.846309	0.916136	0.857722	0.908696	1	>20	0.58	<4.70	NA	NA
X018068	MARK2	IPI00555838.1	449	48	9	26	1.17743	1.16792	1.15365	1.12846	1.05071	1	>20	NA	<4.70	NA	NA
X018068	MARK3	IPI00183118.4	447	53	10	33	1.13095	1.127	1.10219	1.12318	0.994519	1	>20	NA	<4.70	NA	NA
X018068	MARK4	IPI00064797.1	195	15	3	3	0.963937	1.06152	1.03563	0.92856	1.07261	1	>20	1.6	<4.70	NA	NA
X018068	MAST3	IPI00028932.7	343	34	8	23	0.990848	1.01999	1.09008	1.06594	0.926019	1	>20	NA	<4.70	NA	NA
X018068	LOC100128443	IPI00914890.1	111	9	3	5	1.13991	1.08206	0.982518	1.02935	1.00227	1	>20	NA	<4.70	NA	NA
X018068	MASTL	IPI00074258.3	228	16	3	6	0.967166	0.930885	1.04852	0.984699	0.91498	1	>20	1	<4.70	NA	NA
X018068	MELK	IPI00006471.3	271	29	5	13	1.21989	1.18705	1.04454	1.08166	1.08889	1	>20	NA	<4.70	NA	NA
X018068	MAP3K11	IPI00000977.1	331	26	5	15	1.05333	1.06575	1.04116	1.09094	1.05958	1	>20	NA	<4.70	NA	NA
X018068	MKNK1	IPI00304048.6	209	16	4	8	1.0005	0.954937	1.00513	1.04872	0.994644	1	>20	1	<4.70	NA	NA
X018068	STK16	IPI00915837.1	254	31	8	20	1.03035	1.00306	1.03178	1.03006	1.01385	1	>20	NA	<4.70	NA	NA
X018068	RPS6KA5	IPI00335101.1	273	27	7	15	0.885279	1.00887	0.978322	1.00561	1.10376	1	>20	1	<4.70	NA	NA
X018068	STK4	IPI00011488.4	490	42	9	26	1.01689	1.08228	0.996264	1.06001	1.10098	1	>20	NA	<4.70	NA	NA
X018068	PKMYT1	IPI00909627.1	435	38	6	22	1.15258	1.1931	1.13928	1.07791	1.0569	1	>20	NA	<4.70	NA	NA
X018068	STK38	IPI00027251.1	247	22	5	15	0.938683	0.938393	0.891376	0.993771	1.06466	1	>20	1	<4.70	NA	NA
X018068	NEK1	IPI00747017.3	479	40	5	17	1.22521	1.12261	1.19613	1.00737	1.04138	1	>20	NA	<4.70	NA	NA
X018068	NEK2	IPI00021331.1	283	25	6	16	0.629462	0.79323	0.890067	1.03354	0.927372	1	>20	0.64	<4.70	NA	NA
X018068	NEK3	IPI00465101.5	190	22	4	9	1.02661	1.14219	1.0207	1.16752	0.900209	1	>20	NA	<4.70	NA	NA
X018068	NEK6	IPI00396662.2	87	10	2	5	0.936289	0.945817	0.948321	0.925853	1.00079	1	>20	1	<4.70	NA	NA
X018068	NEK9	IPI00301609.8	712	74	12	42	1.27184	1.12924	1.08377	1.07207	1.04162	1	>20	NA	<4.70	NA	NA
X018068	NLK	IPI00008237.6	194	20	5	11	0.834283	0.815124	0.766304	0.829093	0.817255	1	>20	1	<4.70	NA	NA
X018068	OXSR1	IPI00010080.2	357	37	8	20	1.05681	0.953102	0.940055	0.986301	0.990953	1	>20	1	<4.70	NA	NA
X018068	MAPK14	IPI00221141.3	430	51	7	27	1.28561	1.0948	1.07907	1.06956	1.00675	1	>20	NA	<4.70	NA	NA
X018068	PAK4	IPI00014068.1	510	38	10	28	1.05347	1.037	1.03632	1.02871	1.06721	1	>20	NA	<4.70	NA	NA
X018068	PCTK2	IPI00376955.3	326	32	5	14	0.900421	0.959792	0.93798	0.96063	0.97934	1	>20	1	<4.70	NA	NA
X018068	PDPK1	IPI00002538.1	368	32	6	14	1.04036	1.05231	1.02574	0.97407	1.14538	1	>20	NA	<4.70	NA	NA
X018068	PHKG2	IPI00012891.1	344	33	5	15	0.849425	0.894646	0.937814	0.967787	0.948045	1	>20	1	<4.70	NA	NA
X018068	PIK3R4	IPI00024006.3	234	19	3	8	1.04428	1.00352	1.05699	1.07726	0.947806	1	>20	NA	<4.70	NA	NA
X018068	PIM1	IPI00005014.2	304	34	6	17	1.10299	1.08877	1.10857	1.02738	1.02271	1	>20	NA	<4.70	NA	NA
X018068	PIM2	IPI00332692.1	192	22	3	7	1.00888	0.891848	0.837432	0.980839	0.929979	1	>20	1	<4.70	NA	NA
X018068	PIP4K2A	IPI00009688.1	348	29	4	11	1.02954	1.01454	0.996675	1.08702	1.05299	1	>20	1	<4.70	NA	NA
X018068	PIP4K2B	IPI00216470.1	115	8	3	8	1.01598	0.977709	1.02958	1.0366	0.970882	1	>20	NA	<4.70	NA	NA
X018068	PIP4K2C	IPI00152303.7	402	38	9	24	1.11745	1.11566	1.05121	1.03731	1.07761	1	>20	NA	<4.70	NA	NA
X018068	PIP5K3	IPI00396145.1	709	51	11	21	1.08426	1.18272	1.11714	1.07468	1.10231	1	>20	NA	<4.70	NA	NA
X018068	CDC2L1	IPI00215999.1	97	6	2	4	1.45234	1.35492	1.24843	0.922279	0.958336	1	>20	NA	<4.70	NA	NA
X018068	PRKACA	IPI00396630.3	129	10	2	2	0.796825	0.846304	0.707754	0.882608	0.763404	1	>20	1	<4.70	NA	NA
X018068	PRKACB	IPI00376119.1	92	9	2	4	0.995594	0.852475	0.908044	0.87776	0.904683	1	>20	1	<4.70	NA	NA
X018068	PRKCA	IPI00385449.4	88	15	3	7	0.815486	0.774535	0.779942	0.940114	0.89762	1	>20	1	<4.70	NA	NA
X018068	PRKCB	IPI00219628.3	331	39	5	23	1.06362	1.04826	1.00052	1.00416	1.03625	1	>20	NA	<4.70	NA	NA
X018068	PRKCD	IPI00329236.3	337	28	5	12	0.933406	0.952244	0.964776	0.993021	0.877402	1	>20	1	<4.70	NA	NA
X018068	PRKCI	IPI00016639.7	193	17	3	7	1.06817	1.00885	1.0183	1.03682	1.22548	1	>20	2.36	<4.70	NA	NA
X018068	PRKCQ	IPI00029196.6	404	45	8	17	1.13734	1.11952	1.03664	0.983519	1.01375	1	>20	NA	<4.70	NA	NA
X018068	PRKD2	IPI00009334.5	346	27	5	16	1.07817	1.1098	1.06726	1.14059	0.981144	1	>20	NA	<4.70	NA	NA
X018068	PRKD3	IPI00015538.1	249	21	4	9	1.18276	1.21664	1.14626	1.0762	1.09994	1	>20	NA	<4.70	NA	NA
X018068	PLK1	IPI00021248.1	179	16	4	4	1.18963	1.17537	1.07739	0.981912	0.904914	1	>20	NA	<4.70	NA	NA
X018068	PLK4	IPI00410344.3	303	32	7	16	1.08391	1.10306	0.967018	1.02034	1.00131	1	>20	NA	<4.70	NA	NA
X018068	PRKX	IPI00020904.1	60	9	2	2	1.38669	1.31792	1.27556	1.13136	1.20839	1	>20	NA	<4.70	NA	NA
X018068	TP53RK	IPI00290305.3	183	18	4	8	1.24016	1.16372	1.05467	1.02724	0.924126	1	>20	NA	<4.70	NA	NA
X018068	PTK2B	IPI00029702.1	1157	106	18	54	1.1698	1.22728	1.06995	1.12048	1.13189	1	>20	NA	<4.70	NA	NA
X018068	SIK2	IPI00465291.3	325	33	7	19	0.882658	0.91081	0.879795	0.932653	0.888453	1	>20	1	<4.70	NA	NA
X018068	KIAA0999	IPI00657720.1	422	39	7	18	0.828318	0.957636	0.961531	1.01482	0.990126	1	>20	0.96	<4.70	NA	NA
X018068	RIOK2	IPI00306406.4	471	40	6	22	1.20846	1.19942	1.163	1.09617	1.09176	1	>20	NA	<4.70	NA	NA
X018068	RIPK2	IPI00021917.1	345	30	9	22	1.15412	1.07852	1.02735	1.04996	1.0936	1	>20	NA	<4.70	NA	NA
X018068	RPS6KA3	IPI00020898.1	774	59	11	29	0.785026	0.786789	0.794568	0.787082	0.79405	1	>20	1	<4.70	NA	NA
X018068	RPS6KA1	IPI00477982.1	551	45	7	25	1.11546	1.08086	1.03272	1.06034	1.09203	1	>20	NA	<4.70	NA	NA
X018068	DSTYK	IPI00465346.3	110	8	2	3	1.32139	1.18375	1.27184	1.02304	1.206	1	>20	NA	<4.70	NA	NA
X018068	SLK	IPI00022827.1	850	71	12	43	0.717757	1.01218	1.08734	1.07862	1.12856	1	>20	1	<4.70	NA	NA
X018068	SRC	IPI00328867.6	240	20	5	11	1.08364	1.04175	1.02931	1.08214	0.942654	1	>20	NA	<4.70	NA	NA
X018068	STK39	IPI00004363.1	183	16	3	8	0.918558	0.900941	0.864688	0.914377	0.934011	1	>20	1	<4.70	NA	NA
X018068	MAP3K7	IPI00295738.1	259	29	8	25	1.09182	1.00533	1.07658	1.02711	1.0427	1	>20	NA	<4.70	NA	NA
X018068	TAOK2	IPI00465168.4	96	9	2	5	0.734414	0.939677	0.914602	0.99575	1.00346	1	>20	1.12	<4.70	NA	NA
X018068	TBK1	IPI00293613.2	629	57	11	39	0.855084	1.02494	1.10793	1.03837	1.03951	1	>20	1	<4.70	NA	NA
X018068	TEC	IPI00000878.4	676	56	11	40	1.03918	1.07701	0.980997	1.07197	1.0474	1	>20	1	<4.70	NA	NA
X018068	TGFBR1	IPI00005733.1	456	39	7	24	1.03683	1.01479	0.998826	1.01749	1.05137	1	>20	0.98	<4.70	NA	NA
X018068	TNK1	IPI00022633.3	325	33	8	24	1.01852	1.04216	1.03437	1.0049	0.96463	1	>20	NA	<4.70	NA	NA
X018068	NTRK1	IPI00025076.2	284	26	5	14	0.652895	0.892807	0.857266	0.992429	0.954438	1	>20	0.98	<4.70	NA	NA
X018068	TTK	IPI00151170.4	195	19	4	13	1.08719	1.1683	1.08106	1.04849	1.02071	1	>20	NA	<4.70	NA	NA
X018068	TYK2	IPI00022353.4	413	26	7	15	1.19075	1.16734	1.07766	1.11678	1.04459	1	>20	NA	<4.70	NA	NA
X018068	ULK1	IPI00289357.4	225	19	5	11	1.09676	1.06175	1.08731	1.01013	1.05315	1	>20	NA	<4.70	NA	NA
X018068	ULK3	IPI00910978.1	458	30	7	20	1.02829	1.04181	0.97865	1.00402	1.01166	1	>20	NA	<4.70	NA	NA
X018068	WEE1	IPI00025830.1	590	43	7	18	1.298	1.25327	1.27156	1.07795	1.33007	1	>20	NA	<4.70	NA	NA
X018068	YES1	IPI00013981.4	287	27	8	21	1.13484	1.06997	0.976349	1.01505	0.965804	1	>20	NA	<4.70	NA	NA
X018068	ZAK	IPI00329638.11	277	27	6	19	1.03913	1.03396	0.914589	1.01626	0.962685	1	>20	NA	<4.70	NA	NA
X018068	MAP4K4	IPI00604647.1	293	40	8	18	1.06788	0.993895	1.04414	1.06571	1.02576	1	>20	NA	<4.70	NA	NA
X018068	TNIK	IPI00514275.2	409	52	6	17	0.971854	1.07961	1.10499	1.12812	1.0608	1	>20	1	<4.70	NA	NA
X018068	BMP2K	IPI00337426.1	401	43	8	25	0.501344	0.819038	0.96776	1.0859	1.16661	1	13	1.15	4.88606	4.16133	5.38077
X018068	MAP4K5	IPI00294842.3	425	42	7	27	0.455967	0.718595	0.882123	1.0129	1.01319	1	8.1	0.86	5.09151	5.36069	5.27078
X018068	CAMKK2	IPI00290239.2	359	36	5	12	0.340178	0.683634	0.931992	1.14591	1.00586	1	5.7	1.33	5.24413	2.08105	5.68172
X018068	DDR1	IPI00657861.1	259	27	7	18	0.326075	0.501414	0.805094	0.990455	0.973607	1	2.6	0.98	5.58503	1.41151	5.85032
X018068	MAP3K1	IPI00855985.2	406	37	9	25	0.33335	0.47877	0.659187	0.890289	0.955035	1	1.6	0.69	5.79588	0.681141	6.16676
X018069	AAK1	IPI00916402.1	340	32	6	26	1.09576	1.09902	1.03189	1.03426	1.02442	1	>20	NA	<4.70	NA	NA
X018069	ABL1	IPI00221171.4	576	46	11	31	1.24202	1.1061	1.05925	1.06591	1.24251	1	>20	NA	<4.70	NA	NA
X018069	TNK2	IPI00552750.2	231	24	2	9	0.962664	1.07746	0.995784	1.00689	0.988777	1	>20	NA	<4.70	NA	NA
X018069	ACVR2B	IPI00437565.5	313	28	6	18	0.867988	0.953224	0.916353	0.925352	1.35931	1	>20	NA	<4.70	NA	NA
X018069	ADCK1	IPI00787836.1	272	26	4	10	0.976524	1.02527	0.976109	0.949895	1.03602	1	>20	1	<4.70	NA	NA
X018069	CABC1	IPI00176469.2	542	43	9	27	1.08926	1.06734	1.08181	1.01826	1.01718	1	>20	NA	<4.70	NA	NA
X018069	AKT2	IPI00012870.1	146	15	3	6	1.00368	1.04743	1.03431	0.952731	0.91697	1	>20	NA	<4.70	NA	NA
X018069	ACVR1	IPI00029219.1	315	28	7	16	0.999298	1.047	0.966059	0.950186	1.06102	1	>20	NA	<4.70	NA	NA
X018069	ACVR1B	IPI00005732.1	243	18	4	12	0.977768	1.08116	1.04989	1.02895	1.06594	1	>20	1.98	<4.70	NA	NA
X018069	PRKAA1	IPI00410287.3	425	42	9	28	0.956508	1.01005	1.05704	0.971199	1.00781	1	>20	NA	<4.70	NA	NA
X018069	ARAF	IPI00020578.2	167	16	3	5	0.794609	0.828792	0.837014	0.915116	1.0111	1	>20	1	<4.70	NA	NA
X018069	ABL2	IPI00329488.4	783	68	9	23	1.0933	1.00898	1.01606	0.956244	0.990808	1	>20	NA	<4.70	NA	NA
X018069	AURKA	IPI00298940.3	388	46	9	35	0.989127	0.995483	0.994008	0.9973	1.01203	1	>20	1	<4.70	NA	NA
X018069	AURKB	IPI00796914.1	259	22	5	13	0.645349	0.96104	0.988118	0.986923	0.999948	1	>20	1.68	<4.70	NA	NA
X018069	AXL	IPI00296992.7	315	32	6	23	0.813531	0.976539	0.980687	0.962209	1.09329	1	>20	1.42	<4.70	NA	NA
X018069	BCR	IPI00004497.2	649	67	12	41	1.07443	0.983813	0.965372	1.04215	1.02819	1	>20	1	<4.70	NA	NA
X018069	BMPR1A	IPI00005731.2	136	14	2	5	1.04829	1.15505	1.13402	1.20396	1.0663	1	>20	NA	<4.70	NA	NA
X018069	BMPR2	IPI00783156.1	135	11	2	3	1.23859	1.06403	1.13138	1.06825	1.0441	1	>20	NA	<4.70	NA	NA
X018069	BMX	IPI00020899.3	282	18	3	5	0.982271	0.909691	0.976466	1.01632	1.27797	1	>20	NA	<4.70	NA	NA
X018069	BRAF	IPI00303797.3	305	24	5	15	1.00039	0.997499	0.991334	1.00674	1.04961	1	>20	NA	<4.70	NA	NA
X018069	BTK	IPI00029132.3	896	72	14	52	1.17183	1.08318	0.982789	0.997241	1.07971	1	>20	NA	<4.70	NA	NA
X018069	BUB1	IPI00783305.1	450	41	8	25	1.12386	1.08706	1.08666	1.04524	1.06249	1	>20	NA	<4.70	NA	NA
X018069	CAMK2D	IPI00828081.1	589	62	8	25	1.23254	1.16741	0.997168	0.922547	1.09837	1	>20	NA	<4.70	NA	NA
X018069	CAMK2G	IPI00908444.1	446	55	8	29	1.14682	1.08946	1.05742	0.984601	0.960908	1	>20	NA	<4.70	NA	NA
X018069	MYLK3	IPI00304648.4	184	18	3	10	0.974765	0.993322	1.03365	0.940838	1.00233	1	>20	NA	<4.70	NA	NA
X018069	CDC2	IPI00026689.4	295	29	6	13	1.00746	1.05902	1.04118	0.98108	0.958151	1	>20	NA	<4.70	NA	NA
X018069	CDK10	IPI00014873.2	160	15	2	3	0.979296	0.983382	0.848496	0.910871	0.929765	1	>20	1	<4.70	NA	NA
X018069	CDK2	IPI00031681.1	523	63	11	40	1.00568	1.07591	0.971249	1.0334	0.926335	1	>20	NA	<4.70	NA	NA
X018069	CDK5	IPI00023530.7	459	42	8	26	1.01644	1.04157	1.00985	0.950147	1.01655	1	>20	NA	<4.70	NA	NA
X018069	CDK6	IPI00023529.1	370	31	7	23	0.993537	1.01002	0.951234	0.959589	1.04256	1	>20	NA	<4.70	NA	NA
X018069	CDK7	IPI00000685.1	268	17	5	15	0.757877	0.888203	0.935894	0.961327	0.893895	1	>20	0.66	<4.70	NA	NA
X018069	CDK9	IPI00552413.2	364	30	9	26	1.00454	1.08354	0.973816	0.945802	0.98656	1	>20	1	<4.70	NA	NA
X018069	CHEK1	IPI00023664.3	319	37	8	23	0.985172	1.01206	0.964966	0.939606	0.960084	1	>20	NA	<4.70	NA	NA
X018069	CHEK2	IPI00423156.1	442	33	6	17	1.02455	0.967414	0.998831	0.976999	0.927326	1	>20	NA	<4.70	NA	NA
X018069	CSNK1A1	IPI00448798.6	266	24	4	11	1.0914	1.13035	1.12907	1.00727	1.0531	1	>20	NA	<4.70	NA	NA
X018069	CSNK1D	IPI00011102.2	241	34	6	26	0.968508	1.0277	1.11814	1.04601	0.995503	1	>20	NA	<4.70	NA	NA
X018069	CSNK1E	IPI00027729.1	297	27	3	4	1.00534	0.982217	1.07443	1.17693	1.02908	1	>20	1	<4.70	NA	NA
X018069	CSNK2A1	IPI00016613.2	267	32	5	19	0.919442	0.937528	0.916231	0.964806	1.02304	1	>20	1	<4.70	NA	NA
X018069	CSNK2A2	IPI00020602.1	463	51	8	34	0.970971	1.08505	0.963137	0.970471	0.961249	1	>20	1	<4.70	NA	NA
X018069	CLK1	IPI00915761.1	123	15	4	8	0.897769	1.05136	1.09665	1.03647	0.995472	1	>20	1	<4.70	NA	NA
X018069	CIT	IPI00719285.1	406	39	4	14	0.91487	0.869507	1.00161	0.954999	1.06056	1	>20	1	<4.70	NA	NA
X018069	CSK	IPI00013212.1	753	71	12	38	1.13732	1.08224	0.940079	0.89956	1.04058	1	>20	NA	<4.70	NA	NA
X018069	CDC42BPG	IPI00454910.1	210	17	2	5	0.972186	0.915799	1.0631	1.11961	1.06837	1	>20	1	<4.70	NA	NA
X018069	PRKDC	IPI00296337.2	883	90	19	56	1.15366	0.948297	1.04994	1.02986	1.15813	1	>20	1	<4.70	NA	NA
X018069	STK17A	IPI00646659.2	167	20	3	13	0.975955	0.925367	0.955366	0.967541	0.907355	1	>20	1	<4.70	NA	NA
X018069	STK17B	IPI00916930.1	106	13	3	8	0.80954	0.985324	1.00298	0.929686	1.03168	1	>20	1	<4.70	NA	NA
X018069	DYRK1A	IPI00014344.1	313	38	7	19	0.970768	1.08195	1.08767	1.02516	1.00307	1	>20	1	<4.70	NA	NA
X018069	EPHB4	IPI00289342.1	375	37	8	27	1.0611	1.02338	0.967447	0.958502	1.1667	1	>20	NA	<4.70	NA	NA
X018069	EPHB6	IPI00005222.4	474	40	10	31	1.05437	1.00925	0.983692	1.01196	1.04707	1	>20	NA	<4.70	NA	NA
X018069	MAPK3	IPI00018195.3	320	32	5	16	0.971167	0.958721	0.968431	0.970132	0.98048	1	>20	1	<4.70	NA	NA
X018069	MAPK1	IPI00003479.3	565	104	8	64	1.0148	0.913741	0.898729	0.981546	0.910001	1	>20	1	<4.70	NA	NA
X018069	MAPK7	IPI00910923.1	240	22	5	15	0.761012	0.898625	0.862139	0.950786	0.808809	1	>20	1	<4.70	NA	NA
X018069	PTK2	IPI00413961.3	707	79	11	39	1.09618	1.06774	1.02839	0.998361	1.02708	1	>20	NA	<4.70	NA	NA
X018069	FER	IPI00029263.2	427	46	9	30	1.13457	1.07402	1.01796	0.949076	1.00429	1	>20	NA	<4.70	NA	NA
X018069	mTOR	IPI00031410.1	472	36	6	19	1.14421	0.978805	1.01907	0.964999	1.01833	1	>20	1	<4.70	NA	NA
X018069	FYN	IPI00219012.4	309	32	8	27	1.04632	1.07283	0.959808	0.947474	1.01249	1	>20	NA	<4.70	NA	NA
X018069	GAK	IPI00298949.1	599	60	12	44	1.06428	0.973487	0.964215	0.941476	1.01275	1	>20	1	<4.70	NA	NA
X018069	EIF2AK4	IPI00163851.5	493	47	9	25	1.09699	1.00755	1.02875	0.994437	1.04588	1	>20	NA	<4.70	NA	NA
X018069	GSK3A	IPI00292228.1	503	44	8	34	0.987318	1.04049	0.952379	1.00126	1.04811	1	>20	1	<4.70	NA	NA
X018069	GSK3B	IPI00216190.1	559	44	9	29	1.11146	1.12494	0.995626	0.951421	1.07858	1	>20	NA	<4.70	NA	NA
X018069	HIPK2	IPI00289892.1	188	27	2	3	0.73615	0.888842	1.02434	1.01681	1.04368	1	>20	0.95	<4.70	NA	NA
X018069	CHUK	IPI00005104.1	162	19	4	7	0.951396	0.949856	0.911497	0.96492	0.975655	1	>20	1	<4.70	NA	NA
X018069	IKBKE	IPI00029045.1	215	14	2	2	0.817202	0.973779	0.874887	0.937271	1.00204	1	>20	0.79	<4.70	NA	NA
X018069	IRAK1	IPI00293652.1	351	33	8	25	1.06082	1.02605	1.04429	1.02216	1.00371	1	>20	NA	<4.70	NA	NA
X018069	IRAK4	IPI00007641.2	528	42	11	30	1.13755	1.16535	1.10084	1.08163	1.06105	1	>20	NA	<4.70	NA	NA
X018069	ERN1	IPI00015974.2	134	11	3	4	0.774001	0.911238	1.1112	1.30678	0.685198	1	>20	1.24	<4.70	NA	NA
X018069	ITK	IPI00004566.1	272	27	6	13	1.0422	1.08325	0.984751	1.06357	1.02164	1	>20	NA	<4.70	NA	NA
X018069	JAK1	IPI00784013.1	500	43	10	23	1.11842	0.969714	0.983681	0.898329	0.959866	1	>20	NA	<4.70	NA	NA
X018069	JAK2	IPI00031016.1	295	25	4	11	0.849675	0.931214	0.87412	0.899419	0.938065	1	>20	1	<4.70	NA	NA
X018069	MAPK8	IPI00220306.1	318	46	7	19	0.797473	1.01861	0.682386	0.893555	0.809553	1	>20	1	<4.70	NA	NA
X018069	MAPK9	IPI00303550.2	428	49	6	20	1.06195	1.01813	0.998001	1.108	1.00111	1	>20	1	<4.70	NA	NA
X018069	KIT	IPI00022296.1	174	23	3	4	0.868975	0.87618	0.906075	0.850532	0.986011	1	>20	1	<4.70	NA	NA
X018069	LATS1	IPI00005858.1	301	28	6	17	1.00099	1.02146	1.01557	0.994736	0.967612	1	>20	NA	<4.70	NA	NA
X018069	LIMK1	IPI00291702.2	137	16	4	9	0.818895	0.953352	0.93797	0.912623	0.952869	1	>20	1	<4.70	NA	NA
X018069	LIMK2	IPI00025698.2	216	22	2	2	0.875493	1.10622	1.03465	1.17786	0.856254	1	>20	2.24	<4.70	NA	NA
X018069	STK11	IPI00219072.5	164	19	3	10	1.04647	1.19717	1.11367	1.10018	1.11919	1	>20	NA	<4.70	NA	NA
X018069	STK10	IPI00304742.5	155	24	4	7	0.737693	0.800095	0.919843	0.946688	1.04022	1	>20	0.54	<4.70	NA	NA
X018069	LYN	IPI00298625.2	395	30	8	28	0.997586	1.02601	0.949404	0.997541	0.989072	1	>20	NA	<4.70	NA	NA
X018069	MAP2K1	IPI00219604.3	319	34	7	19	1.14134	1.13609	1.16545	1.0856	1.03748	1	>20	NA	<4.70	NA	NA
X018069	MAP2K2	IPI00003783.1	234	27	6	17	0.916241	1.09845	1.13778	1.1483	0.907734	1	>20	NA	<4.70	NA	NA
X018069	MAP2K3	IPI00218858.1	244	17	2	4	1.01003	0.979364	1.07949	0.983002	0.935665	1	>20	1	<4.70	NA	NA
X018069	MAP2K4	IPI00024674.2	284	34	7	23	0.77379	0.820996	0.85735	0.811231	0.796909	1	>20	1	<4.70	NA	NA
X018069	MAP2K5	IPI00158248.3	311	36	7	19	0.895132	0.946986	1.01062	1.00536	0.990495	1	>20	1.18	<4.70	NA	NA
X018069	MAP3K2	IPI00513803.3	284	33	4	14	1.03272	0.996232	0.970574	1.00024	0.935808	1	>20	NA	<4.70	NA	NA
X018069	MAP3K3	IPI00181703.1	127	7	2	3	1.16459	1.03983	1.04884	1.10451	1.13903	1	>20	NA	<4.70	NA	NA
X018069	MAP3K4	IPI00386260.5	541	51	11	35	0.902194	1.01175	1.06789	1.1136	1.07088	1	>20	1	<4.70	NA	NA
X018069	MAP3K5	IPI00412433.1	408	36	8	19	0.987419	0.936488	1.02249	1.03154	1.10762	1	>20	1	<4.70	NA	NA
X018069	MAP3K6	IPI00418221.3	398	34	4	9	0.94713	0.865246	0.974063	1.00802	1.0046	1	>20	1.07	<4.70	NA	NA
X018069	MAPKAPK5	IPI00160672.1	120	12	3	9	0.964282	1.01377	1.04079	1.01817	1.01512	1	>20	1	<4.70	NA	NA
X018069	MARK2	IPI00555838.1	519	47	9	29	1.10028	1.11613	1.16655	1.08795	1.02389	1	>20	NA	<4.70	NA	NA
X018069	MARK3	IPI00183118.4	405	44	11	31	1.13789	1.07745	1.1901	1.12042	1.00799	1	>20	NA	<4.70	NA	NA
X018069	MARK4	IPI00064797.1	140	11	2	3	0.93648	0.827606	1.11727	0.986151	0.809482	1	>20	1	<4.70	NA	NA
X018069	MAST3	IPI00028932.7	332	32	8	24	0.865554	0.958995	0.983054	1.02441	0.934639	1	>20	1.56	<4.70	NA	NA
X018069	MELK	IPI00006471.3	276	30	5	15	0.987978	0.998138	1.02861	1.01353	1.01875	1	>20	1	<4.70	NA	NA
X018069	MERTK	IPI00029756.2	138	16	3	8	0.754465	0.812118	0.949139	1.00918	0.929468	1	>20	0.55	<4.70	NA	NA
X018069	MAP3K11	IPI00000977.1	303	27	4	11	0.731894	0.678386	0.786392	0.796695	0.722898	1	>20	1	<4.70	NA	NA
X018069	MKNK1	IPI00304048.6	244	18	2	7	0.975922	1.06581	0.945383	0.993443	1.06835	1	>20	1	<4.70	NA	NA
X018069	STK16	IPI00915837.1	199	27	6	15	0.980762	0.950674	0.977118	1.01408	1.00329	1	>20	1	<4.70	NA	NA
X018069	RPS6KA5	IPI00335101.1	268	30	6	23	0.81307	0.915961	1.00167	0.996108	0.969509	1	>20	0.76	<4.70	NA	NA
X018069	STK4	IPI00011488.4	482	43	8	24	0.934339	0.998499	0.983632	0.992357	1.02285	1	>20	1	<4.70	NA	NA
X018069	STK3	IPI00411984.5	180	15	4	7	0.741355	0.840959	0.857232	0.811268	0.845662	1	>20	1	<4.70	NA	NA
X018069	PKMYT1	IPI00909627.1	398	39	8	26	1.07126	1.06686	1.14387	1.03935	1.08181	1	>20	NA	<4.70	NA	NA
X018069	STK38	IPI00027251.1	163	17	4	14	0.843847	0.95294	0.978109	0.982092	0.955952	1	>20	1	<4.70	NA	NA
X018069	NEK1	IPI00747017.3	458	42	6	14	1.00462	1.0003	1.0394	1.03003	0.994508	1	>20	1	<4.70	NA	NA
X018069	NEK3	IPI00465101.5	190	19	3	8	0.986768	0.972124	1.09121	1.00869	0.950733	1	>20	1	<4.70	NA	NA
X018069	NEK9	IPI00301609.8	593	56	12	38	1.19651	1.15214	1.05372	1.03305	0.997715	1	>20	NA	<4.70	NA	NA
X018069	NLK	IPI00008237.6	88	13	2	6	0.876443	1.04376	0.943444	1.01344	0.983139	1	>20	1	<4.70	NA	NA
X018069	OXSR1	IPI00010080.2	425	46	9	28	1.0408	1.16754	1.08288	1.03809	0.908154	1	>20	NA	<4.70	NA	NA
X018069	MAPK14	IPI00221141.3	419	58	7	23	1.06975	1.03811	0.962793	0.964059	1.03015	1	>20	1	<4.70	NA	NA
X018069	RPS6KB1	IPI00216132.1	129	7	2	2	1.40803	1.18537	1.17511	1.16398	0.87365	1	>20	NA	<4.70	NA	NA
X018069	PAK4	IPI00014068.1	549	40	9	28	1.0317	0.996654	0.992778	0.934512	1.01976	1	>20	NA	<4.70	NA	NA
X018069	PCTK2	IPI00376955.3	213	26	4	13	0.836237	0.993387	0.98423	0.938895	1.07058	1	>20	1	<4.70	NA	NA
X018069	PDPK1	IPI00002538.1	393	33	8	19	0.987409	1.0307	1.068	0.978236	1.04569	1	>20	1	<4.70	NA	NA
X018069	PHKG2	IPI00012891.1	346	32	4	13	0.872837	0.961272	0.962989	0.922427	0.922465	1	>20	1	<4.70	NA	NA
X018069	PIK3C3	IPI00873758.1	223	17	2	2	1.0006	0.997382	0.877901	0.978837	0.857466	1	>20	0.84	<4.70	NA	NA
X018069	PIK3R4	IPI00024006.3	234	21	3	8	1.23443	1.1776	1.10584	1.06968	1.14787	1	>20	NA	<4.70	NA	NA
X018069	PIM1	IPI00005014.2	259	33	5	19	0.995139	1.0337	0.957095	1.01493	1.01588	1	>20	1	<4.70	NA	NA
X018069	PIM2	IPI00332692.1	234	24	6	12	1.12097	1.15308	1.05763	1.03412	1.02565	1	>20	NA	<4.70	NA	NA
X018069	PIP4K2A	IPI00009688.1	338	31	5	15	1.03751	1.0651	1.05598	0.948263	1.0647	1	>20	NA	<4.70	NA	NA
X018069	PIP4K2B	IPI00216470.1	124	12	3	9	0.990204	1.02199	1.07732	0.974793	0.98056	1	>20	1	<4.70	NA	NA
X018069	PIP4K2C	IPI00152303.7	346	36	8	24	1.07653	1.02257	0.992908	1.01819	0.997607	1	>20	1	<4.70	NA	NA
X018069	PIP5K3	IPI00396145.1	661	57	10	17	1.26057	1.1086	1.08944	1.15267	1.23546	1	>20	NA	<4.70	NA	NA
X018069	PRKACB	IPI00376119.1	172	13	2	2	1.31389	0.949885	1.09487	1.23086	1.14193	1	>20	NA	<4.70	NA	NA
X018069	PRKCA	IPI00385449.4	145	20	2	8	0.89246	1.01221	0.925227	0.933542	0.967133	1	>20	1	<4.70	NA	NA
X018069	PRKCB	IPI00219628.3	289	35	6	20	0.933478	0.959026	0.893793	0.92188	1.01104	1	>20	1	<4.70	NA	NA
X018069	PRKCD	IPI00329236.3	256	26	4	9	0.933674	1.02905	0.977068	1.02073	0.904119	1	>20	NA	<4.70	NA	NA
X018069	PRKCI	IPI00016639.7	105	11	2	4	0.942445	0.935662	0.964208	0.993658	1.09964	1	>20	NA	<4.70	NA	NA
X018069	PRKCQ	IPI00029196.6	371	44	8	15	1.11275	0.994309	0.955106	0.939287	0.915396	1	>20	NA	<4.70	NA	NA
X018069	PRKD2	IPI00009334.5	425	33	8	22	1.02144	1.06121	1.11496	1.08733	1.05542	1	>20	NA	<4.70	NA	NA
X018069	PRKD3	IPI00015538.1	176	23	4	8	0.994619	1.00634	0.995609	0.965454	0.948708	1	>20	NA	<4.70	NA	NA
X018069	PLK1	IPI00021248.1	154	17	3	3	0.921064	1.07278	0.93238	0.987747	0.935601	1	>20	1	<4.70	NA	NA
X018069	PLK4	IPI00410344.3	345	34	7	18	0.966803	0.922287	0.884245	0.923491	0.891462	1	>20	1	<4.70	NA	NA
X018069	TP53RK	IPI00290305.3	161	13	3	10	1.07345	1.00058	1.28202	1.1286	1.004	1	>20	1	<4.70	NA	NA
X018069	PTK2B	IPI00029702.1	1022	86	18	48	0.997606	0.97934	0.974062	1.00495	0.970318	1	>20	1	<4.70	NA	NA
X018069	SIK2	IPI00465291.3	288	30	7	19	0.833406	0.894463	0.905399	0.892414	0.898044	1	>20	1	<4.70	NA	NA
X018069	KIAA0999	IPI00657720.1	512	58	11	29	0.892889	0.9677	1.01376	1.0398	1.05914	1	>20	1	<4.70	NA	NA
X018069	RIOK2	IPI00306406.4	457	37	8	23	0.995894	1.03563	1.02924	1.03001	1.06026	1	>20	NA	<4.70	NA	NA
X018069	RIPK2	IPI00021917.1	353	31	7	22	1.0254	1.01894	0.969868	0.959104	1.0589	1	>20	NA	<4.70	NA	NA
X018069	RPS6KA3	IPI00020898.1	795	58	12	36	0.962883	0.967002	0.9984	0.958678	0.935172	1	>20	1	<4.70	NA	NA
X018069	RPS6KA1	IPI00477982.1	525	42	8	27	1.0523	1.01313	1.02438	0.984324	1.02414	1	>20	NA	<4.70	NA	NA
X018069	DSTYK	IPI00465346.3	153	13	2	3	1.03028	0.981474	1.03519	1.21656	1.00339	1	>20	NA	<4.70	NA	NA
X018069	SLK	IPI00022827.1	713	71	10	39	0.71186	0.942893	1.00931	1.05388	1.14114	1	>20	1.38	<4.70	NA	NA
X018069	SRC	IPI00328867.6	215	15	4	7	0.978885	0.979603	0.929403	0.913811	0.942162	1	>20	1	<4.70	NA	NA
X018069	STK39	IPI00004363.1	351	28	4	9	1.04917	0.972231	0.960274	0.935732	0.942539	1	>20	1	<4.70	NA	NA
X018069	SYK	IPI00018597.1	175	11	2	2	0.905309	0.872617	0.849765	0.91746	0.854828	1	>20	1	<4.70	NA	NA
X018069	MAP3K7	IPI00295738.1	310	34	9	25	0.9832	1.03806	1.02507	1.00803	1.09078	1	>20	NA	<4.70	NA	NA
X018069	TBK1	IPI00293613.2	732	67	12	46	0.812609	0.992193	1.00103	1.027	0.990488	1	>20	2.18	<4.70	NA	NA
X018069	TEC	IPI00000878.4	655	71	12	37	1.03679	1.04044	0.947629	0.984442	0.985943	1	>20	NA	<4.70	NA	NA
X018069	TGFBR1	IPI00005733.1	408	38	7	23	0.975163	1.03351	0.969026	1.04183	0.976609	1	>20	1	<4.70	NA	NA
X018069	TNK1	IPI00022633.3	327	35	6	23	1.03246	1.00814	0.978538	0.95322	1.04661	1	>20	1	<4.70	NA	NA
X018069	NTRK1	IPI00025076.2	281	24	6	18	0.706685	0.946527	1.01424	0.989342	0.990204	1	>20	1.36	<4.70	NA	NA
X018069	TTK	IPI00151170.4	219	18	5	12	0.980974	1.02759	1.0418	1.0003	1.00717	1	>20	1	<4.70	NA	NA
X018069	TYK2	IPI00022353.4	406	37	9	24	1.04115	1.0095	0.942878	1.01674	0.951529	1	>20	NA	<4.70	NA	NA
X018069	ULK3	IPI00910978.1	583	35	7	24	1.01496	1.00746	0.989756	0.964876	0.986526	1	>20	NA	<4.70	NA	NA
X018069	WEE1	IPI00025830.1	641	54	10	22	1.08921	1.11015	1.09933	1.02089	1.22339	1	>20	NA	<4.70	NA	NA
X018069	YES1	IPI00013981.4	450	46	7	21	1.03679	1.05725	0.997066	0.952281	1.01043	1	>20	NA	<4.70	NA	NA
X018069	ZAK	IPI00329638.11	325	30	7	22	0.951734	1.04647	0.952062	0.914238	0.912362	1	>20	1	<4.70	NA	NA
X018069	MAP4K4	IPI00604647.1	232	32	6	18	0.8848	0.97436	1.08414	1.06474	1.01947	1	>20	1	<4.70	NA	NA
X018069	TNIK	IPI00514275.2	447	52	7	20	0.957939	1.03424	1.05594	1.00835	1.09581	1	>20	1	<4.70	NA	NA
X018069	MINK1	IPI00166680.1	92	5	2	3	0.951928	1.0902	0.943749	0.983097	1.20089	1	>20	NA	<4.70	NA	NA
X018069	HIPK1	IPI00747261.3	160	19	3	3	0.58254	0.922234	0.83733	0.96014	1.04241	1	19	1.43	4.72125	8.8249	5.05429
X018069	MAP4K5	IPI00294842.3	386	38	6	15	0.386953	0.75575	0.892738	0.919995	0.968643	1	7.4	1.07	5.13077	4.89742	5.31003
X018069	BMP2K	IPI00337426.1	423	40	8	26	0.412484	0.68263	0.884408	0.984529	1.0988	1	6.4	0.93	5.19382	2.04866	5.68853
X018069	CAMKK2	IPI00290239.2	331	26	5	12	0.342647	0.63023	0.863959	0.92745	1.02682	1	4.4	0.93	5.35655	1.60643	5.79414
X018069	MAP3K1	IPI00855985.2	333	36	9	24	0.385814	0.525088	0.680077	0.893545	0.965864	1	2.2	0.61	5.65758	0.936569	6.02846
X018069	DDR1	IPI00657861.1	195	27	6	18	0.283295	0.536873	0.723759	0.840696	0.937741	1	1.9	0.67	5.72125	1.03149	5.98654
X018070	ACVR2B	IPI00437565.5	385	32	7	12	0.63438	0.803968	0.993205	0.933917	0.861465	1	>20	0.73	<4.70	NA	NA
X018070	CABC1	IPI00176469.2	552	42	8	27	0.756774	1.01357	1.08545	1.06446	0.918613	1	>20	1	<4.70	NA	NA
X018070	EPHB6	IPI00005222.4	494	53	10	39	0.66802	0.854184	1.06323	1.12927	0.854394	1	>20	1.06	<4.70	NA	NA
X018070	MAPK3	IPI00018195.3	337	44	6	21	1.13694	1.17794	1.09495	1.01028	0.887527	1	>20	NA	<4.70	NA	NA
X018070	MAPK1	IPI00003479.3	655	125	9	82	0.918606	0.909367	0.885936	1.0087	0.801879	1	>20	1	<4.70	NA	NA
X018070	mTOR	IPI00031410.1	691	54	8	26	1.02279	1.08355	1.01554	1.06017	1.07672	1	>20	NA	<4.70	NA	NA
X018070	CHUK	IPI00005104.1	185	19	2	3	0.763601	0.982614	1.05839	1.15762	1.64594	1	>20	1.58	<4.70	NA	NA
X018070	IKBKB	IPI00024709.1	169	13	2	6	0.742283	0.831977	0.925775	1.05496	0.958333	1	>20	0.54	<4.70	NA	NA
X018070	MAP2K4	IPI00024674.2	323	30	5	15	0.674488	0.756264	0.874345	0.984584	0.857581	1	>20	1	<4.70	NA	NA
X018070	MAPK14	IPI00221141.3	458	66	8	30	1.12591	1.03953	1.05215	1.05307	0.846305	1	>20	NA	<4.70	NA	NA
X018070	STRADA	IPI00300700.4	154	28	2	2	0.725242	0.810457	1.01655	1.11196	1.03813	1	>20	0.84	<4.70	NA	NA
X018070	MAP2K3	IPI00218858.1	128	13	3	4	0.572261	0.855908	0.955822	0.864229	0.79727	1	17	1	4.76955	14.2259	4.84692
X018070	MKNK1	IPI00304048.6	230	15	2	6	0.530892	0.825494	0.938429	0.86682	0.854761	1	15	0.79	4.82391	13.2626	4.87737
X018070	BMPR2	IPI00783156.1	188	17	3	9	0.451062	0.686289	0.804795	0.98295	0.780234	1	6.7	0.52	5.17393	4.74841	5.32345
X018070	PRKACB	IPI00376119.1	268	19	4	6	0.397957	0.682056	0.913604	1.01648	0.92943	1	6.3	1	5.20066	5.74294	5.24087
X018070	PIM1	IPI00005014.2	394	37	8	23	0.445679	0.663423	0.822851	0.918473	0.92329	1	6	0.6	5.22185	2.96883	5.52742
X018070	CIT	IPI00719285.1	504	46	10	29	0.405459	0.655447	0.90449	0.91944	0.927068	1	5.8	0.82	5.23657	4.94881	5.3055
X018070	MAPK8	IPI00220306.1	425	49	4	17	0.356818	0.639062	0.922726	0.994404	0.801241	1	5.1	1.05	5.29243	1.23427	5.90859
X018070	PIM2	IPI00332692.1	271	32	6	18	0.410883	0.66152	0.810003	0.845646	0.927637	1	4.8	0.54	5.31876	2.96846	5.52747
X018070	EPHB4	IPI00289342.1	375	38	10	24	0.376995	0.60652	0.842242	0.973982	0.943669	1	4.3	0.83	5.36653	2.10681	5.67637
X018070	CSNK1E	IPI00027729.1	172	22	4	8	0.408022	0.58102	0.837061	0.936114	0.919927	1	4.1	0.7	5.38722	2.81014	5.55127
X018070	CSK	IPI00013212.1	853	86	14	49	0.341267	0.593173	0.874915	1.0731	0.873716	1	4.1	1.08	5.38722	2.47137	5.60706
X018070	ACVR1B	IPI00005732.1	241	20	4	15	0.398219	0.619862	0.809846	0.819713	0.866333	1	4	1	5.39794	1.62866	5.78817
X018070	ACVR1	IPI00029219.1	313	28	6	19	0.471747	0.602794	0.749133	0.869346	0.789788	1	3.9	1	5.40894	1.0467	5.98018
X018070	RIOK2	IPI00306406.4	495	42	9	26	0.37859	0.593139	0.823081	0.920097	0.840005	1	3.7	0.64	5.4318	2.49494	5.60294
X018070	CSNK1D	IPI00011102.2	431	55	6	28	0.358564	0.560714	0.831662	0.949406	0.89707	1	3.4	0.8	5.46852	2.16699	5.66414
X018070	PHKG2	IPI00012891.1	275	28	5	16	0.259964	0.521408	0.94975	1.1094	0.927814	1	3.3	1.85	5.48149	2.6506	5.57666
X018070	TP53RK	IPI00290305.3	153	15	4	10	0.300443	0.512699	0.930794	0.909572	1.02574	1	3.2	1.31	5.49485	3.01318	5.52097
X018070	PRKCI	IPI00016639.7	94	12	2	4	0.416286	0.608672	0.734872	0.7452	0.919699	1	3.1	1	5.50864	2.93561	5.5323
X018070	TGFBR1	IPI00005733.1	355	36	7	26	0.27796	0.513565	0.851755	0.946342	0.777522	1	2.7	0.99	5.56864	1.69492	5.77085
X018070	GSK3B	IPI00216190.1	405	37	9	32	0.259827	0.497729	0.798536	1.00942	0.838341	1	2.4	1.07	5.61979	0.856531	6.06726
X018070	BRAF	IPI00303797.3	313	28	5	14	0.285713	0.51283	0.7959	0.911966	0.862184	1	2.3	0.82	5.63827	1.8011	5.74446
X018070	MAP3K1	IPI00855985.2	514	48	8	24	0.285343	0.5304	0.760926	0.928296	0.866345	1	2.2	0.78	5.65758	0.936569	6.02846
X018070	PIK3R4	IPI00024006.3	324	25	6	15	0.325024	0.478864	0.757085	0.989926	0.829327	1	2.2	0.82	5.65758	1.84255	5.73458
X018070	NTRK1	IPI00025076.2	283	28	7	20	0.248079	0.476311	0.818947	0.961956	0.826476	1	2.2	1.09	5.65758	1.02756	5.98819
X018070	MAP3K7	IPI00295738.1	268	33	5	15	0.192798	0.399849	0.789118	0.963601	0.837908	1	2	1.15	5.69897	1.46951	5.83283
X018070	CAMK2D	IPI00828081.1	400	46	7	26	0.106478	0.301906	0.771639	1.05586	0.861013	1	1.9	1.42	5.72125	0.322635	6.49129
X018070	MAP3K5	IPI00412433.1	350	32	7	15	0.360397	0.564028	0.673877	0.784082	0.974849	1	1.9	0.53	5.72125	1.07771	5.9675
X018070	IKBKE	IPI00029045.1	286	22	3	3	0.162384	0.370915	0.736598	0.977864	0.810173	1	1.8	1.07	5.74473	0.954401	6.02027
X018070	MAP2K1	IPI00219604.3	257	23	6	18	0.216921	0.382144	0.811094	1.02255	0.942271	1	1.8	1.55	5.74473	1.62602	5.78888
X018070	MAP3K6	IPI00418221.3	237	22	2	7	0.338816	0.480893	0.70374	0.821478	0.922862	1	1.6	0.6	5.79588	0.994406	6.00244
X018070	NLK	IPI00008237.6	184	21	5	14	0.247335	0.416546	0.773064	0.931962	0.78158	1	1.6	0.94	5.79588	0.949555	6.02248
X018070	PIP4K2B	IPI00216470.1	106	8	2	5	0.183078	0.318056	0.778813	0.948285	0.820353	1	1.6	1.3	5.79588	1.12755	5.94786
X018070	RIPK2	IPI00021917.1	403	31	7	23	0.325526	0.502092	0.718531	0.859269	0.793318	1	1.6	0.52	5.79588	0.539811	6.26776
X018070	CAMK2G	IPI00908444.1	530	74	9	39	0.072636	0.204258	0.723056	1.0702	0.781756	1	1.5	1.56	5.82391	0.339597	6.46904
X018070	CDC2	IPI00026689.4	262	32	3	12	0.262435	0.482553	0.745345	0.869358	0.779016	1	1.5	0.62	5.82391	1.21457	5.91558
X018070	GSK3A	IPI00292228.1	633	55	9	34	0.166402	0.338979	0.694365	0.948908	0.831431	1	1.4	1	5.85387	0.469956	6.32794
X018070	PKMYT1	IPI00909627.1	376	32	6	21	0.194955	0.364052	0.696682	0.923832	0.952003	1	1.4	1.02	5.85387	0.887762	6.0517
X018070	PIP5K3	IPI00396145.1	740	64	13	31	0.272895	0.450555	0.652152	0.905845	0.918156	1	1.3	0.78	5.88606	0.680628	6.16709
X018070	PRKCQ	IPI00029196.6	397	47	8	21	0.164217	0.287127	0.632454	0.988004	0.854401	1	1.2	1.16	5.92082	0.857756	6.06664
X018070	CDK9	IPI00552413.2	377	36	10	33	0.159518	0.291146	0.599016	0.951012	0.867788	1	1.1	1.03	5.95861	0.576218	6.23941
X018070	MAPK9	IPI00303550.2	355	40	6	23	0.14256	0.32453	0.641186	0.831677	0.857512	1	1.1	0.76	5.95861	0.229501	6.63921
X018070	PIP4K2A	IPI00009688.1	265	27	3	7	0.151169	0.321809	0.605424	0.901544	0.834535	1	1.1	0.83	5.95861	0.775194	6.11059
X018070	CDC42BPG	IPI00454910.1	206	16	2	3	0.303663	0.410423	0.594138	0.854787	1.03614	1	1	0.82	6	0.848176	6.07151
X018070	MAP4K2	IPI00149094.4	160	10	2	5	0.259632	0.306008	0.650148	0.985839	0.966227	1	1	1.42	6	0.648088	6.18837
X018070	PIP4K2C	IPI00152303.7	337	40	7	21	0.155011	0.302361	0.666502	0.825242	0.776958	1	0.97	0.69	6.01323	0.691376	6.16029
X018070	CSNK1A1	IPI00448798.6	240	26	5	11	0.148463	0.303305	0.613588	0.836518	0.862517	1	0.96	0.78	6.01773	0.741886	6.12966
X018070	ZAK	IPI00329638.11	180	21	2	7	0.131039	0.275986	0.543493	0.969805	0.770732	1	0.95	0.93	6.02228	0.676638	6.16964
X018070	PDPK1	IPI00002538.1	284	27	4	12	0.105119	0.223994	0.542946	0.906076	0.839465	1	0.89	0.96	6.05061	0.605442	6.21793
X018070	MAP2K2	IPI00003783.1	296	30	5	18	0.111204	0.219589	0.574485	0.845471	0.820177	1	0.83	0.83	6.08092	0.726795	6.13859
X018070	PRKCB	IPI00219628.3	288	38	5	20	0.109574	0.217519	0.527508	0.870193	0.842763	1	0.79	0.9	6.10237	0.372466	6.42891
X018070	NEK9	IPI00301609.8	721	63	15	50	0.077488	0.147543	0.474032	0.949941	0.837549	1	0.77	1.26	6.11351	0.396294	6.40198
X018070	MAP3K2	IPI00513803.3	350	39	6	16	0.116943	0.210678	0.519545	0.864737	0.88043	1	0.76	0.95	6.11919	0.493186	6.30699
X018070	ADCK1	IPI00787836.1	143	14	3	8	0.197138	0.308478	0.581249	0.805213	0.898744	1	0.74	0.78	6.13077	0.483976	6.31518
X018070	PRKCA	IPI00385449.4	154	11	2	3	0.299708	0.399256	0.483399	0.941007	0.920964	1	0.74	0.88	6.13077	0.39299	6.40562
X018070	BMX	IPI00020899.3	126	12	2	2	0.166385	0.182233	0.51886	0.957965	0.783603	1	0.73	1.39	6.13668	0.335324	6.47454
X018070	PRKCD	IPI00329236.3	207	22	3	8	0.111343	0.250893	0.57432	0.841928	0.699945	1	0.73	0.64	6.13668	0.58871	6.2301
X018070	STK11	IPI00219072.5	123	14	4	10	0.21526	0.294263	0.604897	0.841747	0.902781	1	0.7	0.95	6.1549	0.626118	6.20334
X018070	MERTK	IPI00029756.2	142	15	2	3	0.101886	0.21786	0.504118	0.850733	0.786718	1	0.7	0.78	6.1549	0.361011	6.44248
X018070	MAP4K4	IPI00604647.1	286	37	7	24	0.166628	0.265097	0.531775	0.830285	0.851611	1	0.67	0.8	6.17393	0.379819	6.42042
X018070	CRKRS	IPI00021175.1	212	21	4	7	0.171467	0.220125	0.388947	1.07328	0.8282	1	0.65	1	6.18709	0.50702	6.29497
X018070	BTK	IPI00029132.3	901	81	13	39	0.103934	0.211679	0.46901	0.836446	0.777854	1	0.6	0.76	6.22185	0.207182	6.68365
X018070	DDR1	IPI00657861.1	294	33	7	26	0.167693	0.23254	0.457926	0.922194	0.778569	1	0.6	0.99	6.22185	0.325733	6.48714
X018070	NEK1	IPI00747017.3	315	31	4	10	0.1529	0.217709	0.495221	0.799716	0.880395	1	0.57	0.86	6.24413	0.404255	6.39334
X018070	NEK2	IPI00021331.1	143	19	2	8	0.151686	0.262564	0.444905	0.84898	0.84039	1	0.57	0.83	6.24413	0.268741	6.57067
X018070	TTK	IPI00151170.4	187	18	5	10	0.106782	0.161946	0.399818	0.876629	0.803826	1	0.54	1.01	6.26761	0.438668	6.35786
X018070	CDK7	IPI00000685.1	345	27	5	19	0.087175	0.145593	0.422028	0.809761	0.846966	1	0.53	0.91	6.27572	0.421975	6.37471
X018070	TBK1	IPI00293613.2	684	67	10	41	0.100945	0.193323	0.380585	0.842784	0.869061	1	0.53	0.98	6.27572	0.228645	6.64084
X018070	JAK2	IPI00031016.1	238	23	3	4	0.154189	0.221361	0.392038	0.870129	0.889224	1	0.51	1.14	6.29243	0.285395	6.54455
X018070	AXL	IPI00296992.7	267	26	5	16	0.145489	0.228165	0.461235	0.804584	0.799125	1	0.5	0.75	6.30103	0.265957	6.57519
X018070	RPS6KA5	IPI00335101.1	122	14	2	5	0.103241	0.149901	0.453926	0.811774	0.767639	1	0.5	0.79	6.30103	0.393082	6.40552
X018070	DYRK1A	IPI00014344.1	258	32	6	16	0.229943	0.256611	0.426399	0.918792	0.938278	1	0.49	1.75	6.3098	0.286048	6.54356
X018070	SRC	IPI00328867.6	233	18	4	12	0.117275	0.236845	0.42266	0.792043	0.790392	1	0.48	0.71	6.31876	0.183979	6.73523
X018070	TEC	IPI00000878.4	550	56	10	41	0.15552	0.274845	0.448641	0.781977	0.78082	1	0.46	0.66	6.33724	0.13715	6.86281
X018070	MAP2K5	IPI00158248.3	332	39	6	17	0.096918	0.151815	0.405752	0.778324	0.737125	1	0.4	0.71	6.39794	0.217628	6.66229
X018070	PAK4	IPI00014068.1	618	53	10	39	0.111134	0.141766	0.35567	0.765146	0.830627	1	0.38	0.9	6.42022	0.204962	6.68833
X018070	BUB1	IPI00783305.1	332	35	8	22	0.165726	0.237114	0.38459	0.749588	0.863269	1	0.37	0.83	6.4318	0.127148	6.89569
X018070	PRKD3	IPI00015538.1	175	19	3	7	0.155833	0.25124	0.345297	0.769733	0.852455	1	0.37	0.84	6.4318	0.166217	6.77932
X018070	CAMKK2	IPI00290239.2	269	23	6	11	0.097926	0.142445	0.343221	0.759258	0.800154	1	0.36	0.83	6.4437	0.131435	6.88129
X018070	CDK2	IPI00031681.1	455	60	10	37	0.126977	0.181379	0.339711	0.755793	0.846365	1	0.36	0.89	6.4437	0.134831	6.87021
X018070	MELK	IPI00006471.3	289	21	5	10	0.067914	0.114614	0.347095	0.771324	0.715579	1	0.36	0.72	6.4437	0.128986	6.88946
X018070	BMP2K	IPI00337426.1	448	53	8	37	0.106626	0.187921	0.344623	0.710088	0.842325	1	0.35	0.79	6.45593	0.112036	6.95064
X018070	STK38	IPI00027251.1	215	16	3	10	0.110961	0.141604	0.290475	0.77219	0.861346	1	0.35	1.08	6.45593	0.305944	6.51436
X018070	KIAA0999	IPI00657720.1	344	31	7	15	0.167231	0.212975	0.35435	0.761197	0.862928	1	0.35	0.93	6.45593	0.213806	6.66998
X018070	PRKD2	IPI00009334.5	417	34	8	24	0.09166	0.138112	0.291477	0.755945	0.831258	1	0.34	0.94	6.46852	0.164809	6.78302
X018070	LOC100128443	IPI00914890.1	140	12	3	7	0.173906	0.206254	0.355498	0.756781	0.85868	1	0.33	0.94	6.48149	0.198675	6.70186
X018070	MAP3K3	IPI00181703.1	146	13	3	5	0.193392	0.208855	0.466658	0.764365	0.718264	1	0.31	0.64	6.50864	0.175737	6.75514
X018070	FYN	IPI00219012.4	309	27	5	11	0.12437	0.165264	0.273488	0.747159	0.828082	1	0.3	0.97	6.52288	0.106762	6.97159
X018070	MAPK7	IPI00910923.1	305	26	4	9	0.166475	0.222132	0.434609	0.744741	0.68215	1	0.28	0.57	6.55284	0.13979	6.85452
X018070	MAP4K5	IPI00294842.3	225	31	6	14	0.207735	0.229618	0.354015	0.744636	0.967893	1	0.28	1.36	6.55284	0.185308	6.73211
X018070	LYN	IPI00298625.2	400	33	7	23	0.122744	0.175803	0.329211	0.731934	0.747849	1	0.28	0.71	6.55284	0.133652	6.87403
X018070	MASTL	IPI00074258.3	186	14	2	4	0.225524	0.270803	0.432794	0.760713	0.776321	1	0.28	0.72	6.55284	0.273973	6.56229
X018070	STK16	IPI00915837.1	226	24	5	16	0.065521	0.089156	0.277774	0.68607	0.766224	1	0.27	0.79	6.56864	0.135271	6.8688
X018070	EIF2AK4	IPI00163851.5	395	34	7	18	0.172921	0.18804	0.23218	0.713952	0.880229	1	0.24	1.29	6.61979	0.16795	6.77482
X018070	CHEK1	IPI00023664.3	353	37	6	13	0.310918	0.343286	0.389887	0.655421	0.830115	1	0.22	0.61	6.65758	0.0919732	7.03634
X018070	FER	IPI00029263.2	376	36	10	23	0.067245	0.090538	0.206516	0.594904	0.861263	1	0.22	0.98	6.65758	0.0793079	7.10068
X018070	MARK2	IPI00555838.1	433	51	9	28	0.109987	0.12702	0.251647	0.626468	0.830471	1	0.22	0.9	6.65758	0.120813	6.91789
X018070	PLK4	IPI00410344.3	202	25	3	10	0.175453	0.247401	0.340078	0.666773	0.759962	1	0.21	0.65	6.67778	0.05386	7.26873
X018070	ABL2	IPI00329488.4	574	57	9	20	0.044269	0.091764	0.223504	0.596241	0.749099	1	0.2	0.73	6.69897	0.0898473	7.0465
X018070	TNIK	IPI00514275.2	491	51	5	10	0.067136	0.108324	0.210195	0.580143	0.816276	1	0.2	0.86	6.69897	0.0922084	7.03523
X018070	AAK1	IPI00916402.1	303	41	7	27	0.139419	0.180625	0.287201	0.623176	0.770525	1	0.19	0.73	6.72125	0.0366583	7.43583
X018070	STK4	IPI00011488.4	502	45	9	28	0.099163	0.115331	0.19957	0.655315	0.824165	1	0.19	1.14	6.72125	0.120865	6.9177
X018070	TNK2	IPI00552750.2	184	17	2	3	0.145559	0.196459	0.276298	0.530837	0.829137	1	0.16	0.8	6.79588	0.0735294	7.13354
X018070	CDK6	IPI00023529.1	335	31	7	20	0.061021	0.074871	0.162023	0.617727	0.762315	1	0.16	0.98	6.79588	0.133001	6.87615
X018070	IRAK1	IPI00293652.1	230	25	3	6	0.094454	0.151841	0.257092	0.549688	0.735008	1	0.16	0.66	6.79588	0.0928613	7.03217
X018070	MAST3	IPI00028932.7	204	18	2	4	0.150227	0.193191	0.278607	0.540839	0.826685	1	0.16	0.81	6.79588	0.0730594	7.13632
X018070	ULK1	IPI00289357.4	177	8	2	2	0.145932	0.222907	0.290333	0.493515	0.848897	1	0.16	0.78	6.79588	0.0949555	7.02248
X018070	CHEK2	IPI00423156.1	288	26	3	6	0.079048	0.125524	0.204436	0.54968	0.727833	1	0.15	0.71	6.82391	0.122951	6.91027
X018070	LATS1	IPI00005858.1	209	22	3	10	0.093876	0.115701	0.143738	0.578653	0.781018	1	0.14	1.06	6.85387	0.11599	6.93558
X018070	ABL1	IPI00221171.4	487	47	10	37	0.048983	0.064909	0.14574	0.457561	0.840335	1	0.13	1.17	6.88606	0.0585586	7.23241
X018070	IRAK4	IPI00007641.2	607	50	10	31	0.057659	0.06588	0.136408	0.532604	0.760901	1	0.13	0.99	6.88606	0.0737379	7.13231
X018070	RPS6KA1	IPI00477982.1	373	37	7	24	0.065546	0.10152	0.192766	0.522589	0.782687	1	0.13	0.93	6.88606	0.0831734	7.08002
X018070	STK17A	IPI00646659.2	153	22	5	14	0.146667	0.155487	0.29347	0.64134	0.600495	1	0.12	0.55	6.92082	0.0729927	7.13672
X018070	MARK3	IPI00183118.4	356	37	8	28	0.085689	0.100499	0.160491	0.491781	0.796884	1	0.12	1.07	6.92082	0.0666297	7.17633
X018070	YES1	IPI00013981.4	377	48	9	20	0.085001	0.117606	0.193544	0.494652	0.804459	1	0.12	1	6.92082	0.0405954	7.39152
X018070	BCR	IPI00004497.2	647	82	13	53	0.087193	0.113223	0.159879	0.474572	0.796456	1	0.11	1.07	6.95861	0.0436681	7.35984
X018070	TYK2	IPI00022353.4	371	30	5	15	0.115979	0.1212	0.192501	0.422992	0.853512	1	0.1	1.32	7	0.0356379	7.44809
X018070	MAP3K11	IPI00000977.1	185	16	2	4	0.009073	0.041443	0.027255	0.39338	0.73059	1	0.089	1.09	7.05061	0.0462819	7.33459
X018070	RPS6KA3	IPI00020898.1	734	62	11	32	0.064141	0.069274	0.114956	0.407252	0.755355	1	0.089	1.09	7.05061	0.0607923	7.21615
X018070	GAK	IPI00298949.1	645	49	13	35	0.094649	0.110027	0.176292	0.413121	0.735171	1	0.082	0.97	7.08619	0.0323344	7.49034
X018070	OXSR1	IPI00010080.2	392	34	7	22	0.095413	0.100791	0.118664	0.379369	0.778117	1	0.081	1.25	7.09151	0.072973	7.13684
X018070	PTK2B	IPI00029702.1	1120	106	18	51	0.086955	0.103299	0.179136	0.390605	0.72335	1	0.077	0.95	7.11351	0.0280612	7.55189
X018070	PCTK2	IPI00376955.3	264	22	3	7	0.059083	0.101362	0.125809	0.363714	0.722313	1	0.076	1.01	7.11919	0.0576631	7.2391
X018070	MYLK3	IPI00304648.4	181	20	2	7	0.045674	0.048227	0.107115	0.368178	0.663343	1	0.067	0.92	7.17393	0.0560201	7.25166
X018070	CDK5	IPI00023530.7	368	40	8	23	0.021721	0.030307	0.037681	0.283938	0.714698	1	0.067	1.23	7.17393	0.0405324	7.3922
X018070	ULK3	IPI00910978.1	436	30	6	18	0.038559	0.051342	0.079555	0.286967	0.67844	1	0.06	1.11	7.22185	0.0163666	7.78604
X018070	JAK1	IPI00784013.1	439	36	8	17	0.040261	0.046428	0.072881	0.297409	0.633675	1	0.053	1.01	7.27572	0.0130864	7.88318
X018070	STK10	IPI00304742.5	237	23	3	3	0.048278	0.041602	0.066291	0.294003	0.606204	1	0.048	0.98	7.31876	0.0256137	7.59153
X018070	SLK	IPI00022827.1	679	66	10	43	0.074069	0.083379	0.097694	0.218483	0.661223	1	0.048	1.38	7.31876	0.0284529	7.54587
X018070	WEE1	IPI00025830.1	418	41	9	18	0.065846	0.069385	0.068682	0.118	0.74472	1	0.048	2.36	7.31876	0.0172911	7.76218
X018070	CLK1	IPI00915761.1	144	17	3	6	0.078864	0.10728	0.172695	0.31746	0.61433	1	0.047	0.83	7.3279	0.0206593	7.68488
X018070	PTK2	IPI00413961.3	487	58	9	28	0.111477	0.119218	0.13609	0.263069	0.638136	1	0.044	1.22	7.35655	0.0131658	7.88055
X018070	AURKB	IPI00796914.1	265	26	5	14	0.078565	0.075336	0.097406	0.158271	0.619047	1	0.04	1.64	7.39794	0.0142704	7.84556
X018070	MAP3K4	IPI00386260.5	515	40	9	24	0.045224	0.054169	0.069292	0.20572	0.576851	1	0.039	1.15	7.40894	0.0197669	7.70406
X018070	PRKAA1	IPI00410287.3	429	42	9	30	0.09102	0.103109	0.125372	0.22677	0.594745	1	0.038	1.19	7.42022	0.0140845	7.85126
X018070	AURKA	IPI00298940.3	400	45	9	30	0.033213	0.037203	0.046101	0.199076	0.512679	1	0.032	1.03	7.49485	0.00756322	8.12129
X018070	CSNK2A1	IPI00016613.2	345	30	5	20	0.059506	0.055812	0.065446	0.108338	0.384412	1	0.032	1	7.49485	0.0220842	7.65592
X018070	CSNK2A2	IPI00020602.1	358	41	7	26	0.047131	0.052404	0.056897	0.089285	0.323921	1	0.032	1	7.49485	0.019025	7.72068
X018070	SIK2	IPI00465291.3	249	24	4	12	0.048884	0.109542	0.087859	0.14935	0.423435	1	0.032	1	7.49485	0.00971168	8.01271
X018070	TNK1	IPI00022633.3	256	27	7	18	0.077754	0.096971	0.110344	0.160087	0.233693	1	0.032	1	7.49485	0.00872886	8.05904
X018071	CABC1	IPI00176469.2	617	46	9	28	0.620184	0.806709	1.03194	0.966725	1.00095	1	>20	0.9	<4.70	NA	NA
X018071	MAPK3	IPI00018195.3	186	24	3	12	1.14413	1.23178	1.15354	1.01261	1.16179	1	>20	NA	<4.70	NA	NA
X018071	MAPK1	IPI00003479.3	617	123	10	75	0.865422	0.92561	0.87328	0.968184	1.04902	1	>20	1	<4.70	NA	NA
X018071	mTOR	IPI00031410.1	662	47	11	27	1.0525	1.12402	1.14403	1.02498	0.860757	1	>20	NA	<4.70	NA	NA
X018071	MAP2K4	IPI00024674.2	332	36	6	20	0.667962	0.844964	0.869818	0.936375	1.02928	1	>20	0.52	<4.70	NA	NA
X018071	MAPKAPK3	IPI00005777.1	158	16	2	5	0.70391	0.898201	0.770996	0.907664	1.0127	1	>20	1	<4.70	NA	NA
X018071	MAPK14	IPI00221141.3	497	57	9	31	0.959481	0.961409	0.937816	0.974065	1.06842	1	>20	NA	<4.70	NA	NA
X018071	EPHB6	IPI00005222.4	535	52	11	35	0.594805	0.808819	0.921996	0.928053	1.08096	1	19	0.71	4.72125	13.6592	4.86457
X018071	MAP2K3	IPI00218858.1	258	25	4	5	0.562364	0.874317	0.893339	0.938709	1.12015	1	18	0.9	4.74473	15.0628	4.8221
X018071	CHUK	IPI00005104.1	188	13	2	3	0.560503	0.769856	0.85409	0.88407	1.01887	1	16	0.53	4.79588	14.2349	4.84665
X018071	ACVR2B	IPI00437565.5	410	33	5	18	0.551346	0.79077	0.834512	0.845179	0.980047	1	15	0.56	4.82391	8.37521	5.077
X018071	MKNK1	IPI00304048.6	225	16	2	4	0.527894	0.799114	0.809568	0.87827	0.992041	1	11	1	4.95861	9.72591	5.01207
X018071	ACVR1	IPI00029219.1	375	36	5	16	0.485067	0.725226	0.782731	0.938577	1.03106	1	8.2	0.6	5.08619	2.20075	5.65743
X018071	PIM1	IPI00005014.2	342	36	7	22	0.453183	0.717364	0.801029	0.943655	1.09874	1	7.2	0.71	5.14267	3.56259	5.44823
X018071	CIT	IPI00719285.1	631	48	10	29	0.355842	0.702031	0.8928	0.909839	0.846837	1	5.7	0.9	5.24413	4.86348	5.31305
X018071	BMPR2	IPI00783156.1	240	22	5	11	0.371924	0.721552	0.782762	0.834808	0.994373	1	4.9	0.6	5.3098	3.47271	5.45933
X018071	TP53RK	IPI00290305.3	280	20	4	13	0.218961	0.483338	1.157	1.12322	0.98005	1	4	1	5.39794	3.76648	5.42406
X018071	ACVR1B	IPI00005732.1	308	33	6	19	0.351996	0.662939	0.775313	0.880499	0.964261	1	3.9	0.66	5.40894	1.58795	5.79916
X018071	CSK	IPI00013212.1	788	86	14	46	0.266919	0.624745	0.790544	0.844561	1.03394	1	3	0.81	5.52288	1.80832	5.74273
X018071	PIM2	IPI00332692.1	277	29	6	20	0.387041	0.643836	0.674751	0.811221	0.934551	1	3	1	5.52288	1.85529	5.73159
X018071	PHKG2	IPI00012891.1	279	29	5	15	0.182279	0.455815	0.866575	1.05559	1.10139	1	2.8	1.49	5.55284	2.249	5.64801
X018071	TGFBR1	IPI00005733.1	406	46	9	28	0.262977	0.521007	0.820486	0.936048	1.10838	1	2.6	1.1	5.58503	1.63214	5.78724
X018071	RIOK2	IPI00306406.4	569	42	8	21	0.366661	0.559348	0.742329	0.81186	0.99705	1	2.5	0.59	5.60206	1.68577	5.7732
X018071	BRAF	IPI00303797.3	227	25	6	19	0.218663	0.457718	0.816737	0.899272	0.998099	1	2	1.16	5.69897	1.56617	5.80516
X018071	CDC2	IPI00026689.4	269	29	4	13	0.278948	0.524357	0.747228	0.839808	0.996076	1	2	0.75	5.69897	1.61943	5.79064
X018071	CSNK1D	IPI00011102.2	418	52	6	25	0.244043	0.430788	0.764589	1.00996	0.982254	1	1.8	1.22	5.74473	1.14723	5.94035
X018071	MAP3K5	IPI00412433.1	315	34	8	19	0.320774	0.563127	0.702214	0.72431	1.05493	1	1.8	0.58	5.74473	1.02099	5.99098
X018071	CSNK1E	IPI00027729.1	227	25	5	14	0.270417	0.459095	0.713448	0.897512	0.934245	1	1.6	0.82	5.79588	1.09664	5.95994
X018071	MAP2K1	IPI00219604.3	305	31	5	17	0.145986	0.356222	0.695604	0.890365	1.03539	1	1.6	1.01	5.79588	1.44535	5.84003
X018071	MAP3K1	IPI00855985.2	689	65	11	43	0.262466	0.49567	0.694949	0.885061	0.980825	1	1.6	0.8	5.79588	0.681141	6.16676
X018071	STRADA	IPI00300700.4	127	17	3	4	0.366846	0.529809	0.670986	0.764395	0.909442	1	1.6	1	5.79588	1.38889	5.85733
X018071	GSK3B	IPI00216190.1	366	34	8	28	0.219825	0.463193	0.689991	0.913994	1.05054	1	1.5	0.97	5.82391	0.535332	6.27138
X018071	MAPK8	IPI00220306.1	365	45	6	23	0.236564	0.472489	0.725923	0.824043	0.995338	1	1.5	0.81	5.82391	0.36302	6.44007
X018071	NLK	IPI00008237.6	157	22	3	9	0.238033	0.426968	0.733729	0.899604	1.02428	1	1.5	1.02	5.82391	0.890208	6.05051
X018071	PIP5K3	IPI00396145.1	677	51	10	21	0.222112	0.420482	0.726411	0.899294	0.999723	1	1.5	1.02	5.82391	0.78534	6.10494
X018071	PRKACA	IPI00396630.3	77	13	2	3	0.287476	0.479479	0.660264	0.889553	1.03093	1	1.5	0.8	5.82391	1.33097	5.87583
X018071	NTRK1	IPI00025076.2	259	26	4	16	0.128627	0.344456	0.691512	0.879503	1.00371	1	1.5	0.98	5.82391	0.700607	6.15453
X018071	CSNK1A1	IPI00448798.6	284	29	5	10	0.132172	0.303102	0.690072	0.895369	1.04799	1	1.4	1.1	5.85387	1.08192	5.96581
X018071	MAP3K6	IPI00418221.3	281	24	3	11	0.308221	0.488932	0.675972	0.853768	0.893188	1	1.4	0.62	5.85387	0.870106	6.06043
X018071	PIP4K2A	IPI00009688.1	252	29	5	10	0.350888	0.44047	0.633202	0.876642	1.04101	1	1.4	0.75	5.85387	0.98661	6.00585
X018071	CAMK2G	IPI00908444.1	522	71	9	32	0.057716	0.188049	0.63572	1.02605	1.06176	1	1.3	1.45	5.88606	0.294317	6.53118
X018071	KIT	IPI00022296.1	269	23	3	6	0.201819	0.487942	0.683427	0.843045	0.97978	1	1.3	0.81	5.88606	1.0989	5.95904
X018071	PRKX	IPI00020904.1	52	6	2	3	0.295169	0.426817	0.722801	0.879316	0.773311	1	1.3	0.61	5.88606	1.0293	5.98746
X018071	GSK3A	IPI00292228.1	589	48	9	33	0.110734	0.303299	0.571085	0.854464	0.992236	1	1.1	0.9	5.95861	0.369251	6.43268
X018071	NEK3	IPI00465101.5	159	21	3	6	0.203416	0.386258	0.675558	0.881854	1.03301	1	1.1	1.05	5.95861	0.716612	6.14472
X018071	PIK3C3	IPI00873758.1	198	15	2	5	0.223777	0.427215	0.699478	0.813897	0.923897	1	1.1	0.76	5.95861	0.957354	6.01893
X018071	MAP3K7	IPI00295738.1	258	31	7	21	0.221422	0.41856	0.675401	0.866288	0.924267	1	1.1	0.85	5.95861	0.808229	6.09247
X018071	ADCK1	IPI00787836.1	201	17	3	4	0.132513	0.247146	0.622108	0.866612	0.978135	1	1	1.04	6	0.654022	6.18441
X018071	MAPK9	IPI00303550.2	402	52	7	25	0.139543	0.290152	0.5861	0.871528	1.04904	1	1	1.01	6	0.208638	6.68061
X018071	STK11	IPI00219072.5	178	22	4	11	0.132561	0.239641	0.597866	0.886144	1.00333	1	1	1.1	6	0.894454	6.04844
X018071	PIP4K2B	IPI00216470.1	106	9	2	6	0.104877	0.229671	0.611394	0.843407	0.998098	1	1	1.01	6	0.704722	6.15198
X018071	PIP4K2C	IPI00152303.7	328	37	8	22	0.140571	0.316517	0.607598	0.782576	1.0331	1	1	0.85	6	0.712758	6.14706
X018071	MAP2K2	IPI00003783.1	265	31	6	21	0.080489	0.211287	0.548165	0.902026	1.01963	1	0.98	1.12	6.00877	0.858144	6.06644
X018071	CAMK2D	IPI00828081.1	410	42	5	24	0.067392	0.199666	0.556485	0.865465	0.96766	1	0.96	1.02	6.01773	0.163016	6.78777
X018071	PKMYT1	IPI00909627.1	392	35	5	18	0.211156	0.310783	0.652405	0.876157	1.07512	1	0.94	1.22	6.02687	0.596068	6.2247
X018071	PRKCQ	IPI00029196.6	405	46	9	25	0.141918	0.256645	0.583108	0.834541	1.03054	1	0.91	1	6.04096	0.650465	6.18678
X018071	PRKCB	IPI00219628.3	269	35	5	20	0.085476	0.225663	0.51288	0.844829	1.13	1	0.87	1.08	6.06048	0.410184	6.38702
X018071	PRKCD	IPI00329236.3	302	28	4	10	0.123269	0.223802	0.59379	0.840489	0.825091	1	0.85	0.84	6.07058	0.685484	6.164
X018071	RIPK2	IPI00021917.1	342	38	8	28	0.230482	0.455761	0.61586	0.743796	0.943446	1	0.81	0.65	6.09151	0.273279	6.56339
X018071	MAP4K4	IPI00604647.1	287	35	5	18	0.111872	0.228292	0.517546	0.841642	0.960646	1	0.79	0.96	6.10237	0.447846	6.34887
X018071	CDK9	IPI00552413.2	396	39	9	29	0.135505	0.240952	0.480318	0.909315	1.05665	1	0.75	1.23	6.12494	0.392876	6.40574
X018071	RPS6KA5	IPI00335101.1	190	17	2	5	0.027997	0.117465	0.474033	0.818742	1.05111	1	0.75	1.11	6.12494	0.589623	6.22943
X018071	PDPK1	IPI00002538.1	363	31	7	18	0.093853	0.214176	0.469923	0.847839	1.06989	1	0.74	1.09	6.13077	0.503401	6.29809
X018071	ZAK	IPI00329638.11	199	20	4	9	0.123895	0.211123	0.527911	0.845015	0.879527	1	0.73	0.92	6.13668	0.519943	6.28404
X018071	BTK	IPI00029132.3	780	92	12	46	0.094509	0.231126	0.447333	0.793024	1.04595	1	0.67	0.97	6.17393	0.231354	6.63572
X018071	MERTK	IPI00029756.2	162	16	4	13	0.085612	0.188671	0.470542	0.768693	0.950447	1	0.63	0.89	6.20066	0.32491	6.48824
X018071	BMX	IPI00020899.3	179	16	3	6	0.087308	0.19689	0.432779	0.785491	1.04912	1	0.62	1.02	6.20761	0.284796	6.54547
X018071	CDK7	IPI00000685.1	424	32	8	22	0.068921	0.130374	0.399648	0.88068	1.08689	1	0.62	1.42	6.20761	0.493631	6.3066
X018071	MASTL	IPI00074258.3	187	15	2	2	0.141011	0.277163	0.424504	0.825044	1.07629	1	0.61	1.06	6.21467	0.596869	6.22412
X018071	CRKRS	IPI00021175.1	207	22	3	8	0.206392	0.285906	0.598504	0.757501	0.995534	1	0.6	0.93	6.22185	0.468019	6.32974
X018071	MAP3K3	IPI00181703.1	127	8	4	8	0.271839	0.288302	0.54243	0.82415	0.99106	1	0.6	1.02	6.22185	0.340136	6.46835
X018071	STK38L	IPI00237011.5	77	4	2	2	0.090968	0.139133	0.417213	0.845381	1.12533	1	0.6	1.36	6.22185	0.570885	6.24345
X018071	NEK9	IPI00301609.8	683	57	13	50	0.071303	0.148619	0.389083	0.829367	1.05448	1	0.58	1.22	6.23657	0.298507	6.52504
X018071	AXL	IPI00296992.7	317	24	4	17	0.158157	0.248341	0.446012	0.800704	1.00212	1	0.55	1.01	6.25964	0.292553	6.5338
X018071	MAP2K5	IPI00158248.3	373	33	5	14	0.100393	0.176196	0.391901	0.791085	1.00648	1	0.52	1.09	6.284	0.282916	6.54834
X018071	TBK1	IPI00293613.2	674	60	9	31	0.052229	0.114716	0.326314	0.839781	0.985412	1	0.51	1.31	6.29243	0.220017	6.65754
X018071	DDR1	IPI00657861.1	317	31	8	25	0.150315	0.244653	0.390913	0.810226	0.984333	1	0.49	1.07	6.3098	0.266015	6.57509
X018071	MAP3K2	IPI00513803.3	260	26	5	8	0.102128	0.177464	0.446172	0.706754	0.958682	1	0.49	0.86	6.3098	0.317975	6.49761
X018071	TEC	IPI00000878.4	491	51	8	30	0.117885	0.24129	0.384689	0.749494	1.01916	1	0.49	0.96	6.3098	0.146094	6.83537
X018071	NEK1	IPI00747017.3	424	35	7	15	0.125308	0.188926	0.462609	0.753441	0.83231	1	0.47	0.76	6.3279	0.333333	6.47712
X018071	DYRK1A	IPI00014344.1	244	35	6	15	0.146653	0.196075	0.411537	0.754609	0.988802	1	0.45	1.03	6.34679	0.262697	6.58054
X018071	TTK	IPI00151170.4	205	24	4	12	0.064151	0.140286	0.31828	0.766868	1.00582	1	0.44	1.15	6.35655	0.357433	6.44681
X018071	PAK4	IPI00014068.1	530	47	9	30	0.08481	0.116517	0.329557	0.76815	0.992261	1	0.42	1.21	6.37675	0.226537	6.64486
X018071	SRC	IPI00328867.6	262	18	5	13	0.105231	0.205723	0.344328	0.712402	1.02264	1	0.41	1.01	6.38722	0.157148	6.80369
X018071	TAOK2	IPI00465168.4	78	9	2	2	0.248173	0.286229	0.450898	0.774519	0.963071	1	0.4	1.02	6.39794	0.273973	6.56229
X018071	CAMKK2	IPI00290239.2	279	28	5	10	0.149913	0.18253	0.356901	0.73533	1.02356	1	0.38	1.18	6.42022	0.138737	6.85781
X018071	MAPK7	IPI00910923.1	325	30	4	7	0.103227	0.15104	0.337654	0.716763	0.996691	1	0.38	1.08	6.42022	0.189715	6.7219
X018071	STK16	IPI00915837.1	246	37	8	24	0.109041	0.172644	0.343722	0.700481	1.0161	1	0.38	1.05	6.42022	0.190381	6.72038
X018071	PRKD3	IPI00015538.1	164	21	3	6	0.135301	0.232963	0.363866	0.70791	0.896247	1	0.37	0.82	6.4318	0.166217	6.77932
X018071	CDK2	IPI00031681.1	554	71	11	46	0.144897	0.179721	0.321653	0.736141	0.998928	1	0.35	1.22	6.45593	0.131086	6.88244
X018071	LYN	IPI00298625.2	397	37	7	23	0.081669	0.143597	0.269529	0.709132	1.03797	1	0.35	1.24	6.45593	0.167064	6.77712
X018071	MELK	IPI00006471.3	264	23	5	14	0.056197	0.107737	0.29887	0.673289	0.982493	1	0.35	1.04	6.45593	0.125403	6.90169
X018071	JAK2	IPI00031016.1	285	27	5	10	0.194604	0.240431	0.393238	0.701196	0.944789	1	0.33	0.94	6.48149	0.184667	6.73361
X018071	PRKD2	IPI00009334.5	428	33	6	20	0.083419	0.115403	0.264621	0.715225	0.959713	1	0.33	1.19	6.48149	0.159961	6.79599
X018071	BUB1	IPI00783305.1	379	34	9	28	0.103292	0.178186	0.285389	0.66197	1.08285	1	0.32	1.21	6.49485	0.109966	6.95874
X018071	BMP2K	IPI00337426.1	437	43	8	24	0.059082	0.133046	0.254262	0.604132	1.02374	1	0.29	1.09	6.5376	0.0928297	7.03231
X018071	MAP4K5	IPI00294842.3	291	30	6	11	0.122477	0.162147	0.233482	0.712379	0.99768	1	0.29	1.43	6.5376	0.191926	6.71687
X018071	STK38	IPI00027251.1	342	28	6	22	0.081392	0.10736	0.224493	0.671301	1.06111	1	0.29	1.41	6.5376	0.253497	6.59603
X018071	MINK1	IPI00166680.1	137	16	3	7	0.142849	0.174166	0.328778	0.680963	0.896644	1	0.29	0.94	6.5376	0.173341	6.7611
X018071	PLK4	IPI00410344.3	258	34	7	15	0.158438	0.235541	0.316014	0.621492	1.01953	1	0.27	1.07	6.56864	0.0692485	7.15959
X018071	NEK6	IPI00396662.2	84	9	2	2	0.153823	0.202615	0.296436	0.646615	0.95093	1	0.26	1.06	6.58503	0.160494	6.79454
X018071	NEK2	IPI00021331.1	198	18	4	9	0.079896	0.134472	0.257187	0.648924	0.821126	1	0.25	0.83	6.60206	0.117869	6.9286
X018071	KIAA0999	IPI00657720.1	372	45	6	19	0.113111	0.146109	0.256793	0.629206	0.972875	1	0.25	1.16	6.60206	0.152718	6.81611
X018071	TNIK	IPI00514275.2	486	61	7	26	0.096242	0.157621	0.235527	0.616451	0.986936	1	0.25	1.16	6.60206	0.11526	6.93832
X018071	FYN	IPI00219012.4	311	33	7	17	0.076644	0.121186	0.224358	0.58988	0.977762	1	0.24	1.15	6.61979	0.0854093	7.0685
X018071	LIMK1	IPI00291702.2	182	16	2	5	0.12396	0.174403	0.35549	0.559103	0.847475	1	0.22	0.72	6.65758	0.120879	6.91765
X018071	STK4	IPI00011488.4	450	46	9	24	0.049351	0.058819	0.149581	0.639573	1.00383	1	0.22	1.76	6.65758	0.139949	6.85403
X018071	FER	IPI00029263.2	425	44	10	25	0.049365	0.083117	0.170403	0.524563	1.14535	1	0.21	1	6.67778	0.075703	7.12089
X018071	EIF2AK4	IPI00163851.5	432	41	6	14	0.18606	0.219747	0.246119	0.643203	0.94432	1	0.21	1.31	6.67778	0.146956	6.83281
X018071	LATS1	IPI00005858.1	240	20	4	9	0.083459	0.11224	0.152186	0.658139	1.01291	1	0.21	2	6.67778	0.173985	6.75949
X018071	MARK2	IPI00555838.1	331	43	8	21	0.113859	0.129025	0.216112	0.593848	0.924512	1	0.21	1.17	6.67778	0.115321	6.93809
X018071	AAK1	IPI00916402.1	319	34	6	22	0.085184	0.157108	0.205962	0.506415	0.992445	1	0.19	1.21	6.72125	0.0366583	7.43583
X018071	CDK6	IPI00023529.1	247	24	5	14	0.057909	0.062119	0.136102	0.574305	1.05713	1	0.18	2.26	6.74473	0.149626	6.82499
X018071	STK17A	IPI00646659.2	194	21	5	13	0.10873	0.123438	0.236096	0.615491	0.761977	1	0.18	0.79	6.74473	0.109489	6.96063
X018071	CHEK2	IPI00423156.1	326	24	3	4	0.068836	0.104749	0.164572	0.551352	0.972568	1	0.17	1.59	6.76955	0.139344	6.85591
X018071	IRAK4	IPI00007641.2	612	55	11	34	0.049112	0.071745	0.127447	0.533866	1.02429	1	0.17	2.09	6.76955	0.0964265	7.0158
X018071	ERN1	IPI00015974.2	195	19	2	2	0.131897	0.187931	0.189415	0.573728	0.99861	1	0.17	2	6.76955	0.126866	6.89666
X018071	ABL2	IPI00329488.4	551	47	10	30	0.06494	0.114125	0.196122	0.519385	0.921316	1	0.16	1.25	6.79588	0.0718778	7.14341
X018071	MAST3	IPI00028932.7	180	12	4	4	0.087511	0.143939	0.223417	0.498268	0.823758	1	0.16	0.82	6.79588	0.0730594	7.13632
X018071	RPS6KA1	IPI00477982.1	433	40	8	27	0.018511	0.046938	0.136924	0.464866	0.949658	1	0.15	1.47	6.82391	0.0959693	7.01787
X018071	YES1	IPI00013981.4	422	54	8	22	0.09987	0.136605	0.211903	0.447662	0.955331	1	0.15	1.25	6.82391	0.0507442	7.29461
X018071	CHEK1	IPI00023664.3	323	39	5	11	0.218215	0.281506	0.284912	0.557389	0.902485	1	0.14	1.2	6.85387	0.0585284	7.23263
X018071	IRAK1	IPI00293652.1	302	31	7	18	0.124648	0.174914	0.22589	0.450857	0.883896	1	0.14	1.03	6.85387	0.0812536	7.09016
X018071	ITK	IPI00004566.1	282	26	3	10	0.02174	0.062556	0.140975	0.418413	0.977612	1	0.14	1.73	6.85387	0.0387275	7.41198
X018071	MARK3	IPI00183118.4	412	47	10	34	0.071831	0.058539	0.133562	0.475225	0.9635	1	0.14	1.78	6.85387	0.0777346	7.10939
X018071	ABL1	IPI00221171.4	658	50	11	35	0.038588	0.073581	0.14023	0.41806	0.904542	1	0.13	1.42	6.88606	0.0585586	7.23241
X018071	OXSR1	IPI00010080.2	333	27	6	18	0.081575	0.122247	0.141994	0.401761	1.00044	1	0.13	1	6.88606	0.117117	6.93138
X018071	RPS6KA3	IPI00020898.1	827	62	11	36	0.037827	0.067274	0.095077	0.357535	0.958439	1	0.12	2.17	6.92082	0.0819672	7.08636
X018071	BCR	IPI00004497.2	626	71	11	44	0.079107	0.105221	0.158494	0.422627	0.859476	1	0.11	1.31	6.95861	0.0436681	7.35984
X018071	CDK5	IPI00023530.7	448	42	10	25	0.040194	0.062224	0.091315	0.320548	0.974829	1	0.11	1	6.95861	0.0665457	7.17688
X018071	PCTK2	IPI00376955.3	289	24	5	15	0.049054	0.060132	0.094398	0.353691	0.950994	1	0.11	2.16	6.95861	0.0834598	7.07852
X018071	GAK	IPI00298949.1	619	53	12	40	0.072775	0.083603	0.157353	0.363831	0.886202	1	0.1	1.57	7	0.0394322	7.40415
X018071	PTK2B	IPI00029702.1	1073	89	16	47	0.07012	0.083124	0.139756	0.319006	0.911385	1	0.097	1.92	7.01323	0.0353499	7.45161
X018071	ULK3	IPI00910978.1	483	37	8	21	0.031428	0.041904	0.077623	0.281843	0.903381	1	0.095	1.97	7.02228	0.0259138	7.58647
X018071	MYLK3	IPI00304648.4	221	18	3	7	0.041463	0.043893	0.070838	0.306059	0.873186	1	0.093	1.75	7.03152	0.0777592	7.10925
X018071	STK10	IPI00304742.5	207	29	5	10	0.065207	0.075893	0.097444	0.332832	0.864585	1	0.093	1.66	7.03152	0.0496265	7.30429
X018071	TYK2	IPI00022353.4	364	29	6	17	0.118133	0.15425	0.192675	0.402005	0.819851	1	0.092	1.23	7.03621	0.0327869	7.4843
X018071	JAK1	IPI00784013.1	450	39	8	19	0.041106	0.042424	0.089405	0.299421	0.792102	1	0.079	1.4	7.10237	0.0195062	7.70983
X018071	STK39	IPI00004363.1	197	17	3	7	0.123653	0.143263	0.132146	0.2694	0.820933	1	0.067	1.85	7.17393	0.0579585	7.23688
X018071	AURKB	IPI00796914.1	241	28	5	14	0.037805	0.040821	0.061335	0.130989	0.859527	1	0.064	1	7.19382	0.0228327	7.64144
X018071	PTK2	IPI00413961.3	509	58	11	41	0.098409	0.114642	0.132747	0.242079	0.747105	1	0.058	1.59	7.23657	0.0173549	7.76058
X018071	SLK	IPI00022827.1	670	62	9	35	0.066512	0.077119	0.080989	0.196922	0.752736	1	0.057	1.76	7.24413	0.0337878	7.47124
X018071	AURKA	IPI00298940.3	371	42	9	33	0.025801	0.036759	0.047347	0.149159	0.705378	1	0.052	1.7	7.284	0.0122902	7.91044
X018071	MAP3K4	IPI00386260.5	513	47	11	28	0.049094	0.067988	0.092268	0.207669	0.673467	1	0.051	1.36	7.29243	0.025849	7.58756
X018071	PRKAA1	IPI00410287.3	428	43	9	29	0.062377	0.081957	0.12216	0.237874	0.652454	1	0.049	1.18	7.3098	0.0181616	7.74085
X018071	CLK1	IPI00915761.1	157	20	3	8	0.045711	0.042529	0.080933	0.192664	0.654838	1	0.048	1.37	7.31876	0.0210989	7.67574
X018071	WEE1	IPI00025830.1	374	44	8	20	0.042097	0.045472	0.067382	0.117842	0.694722	1	0.047	1.98	7.3279	0.0169308	7.77132
X018071	SIK2	IPI00465291.3	287	29	6	13	0.047645	0.085653	0.071609	0.131188	0.559316	1	0.035	1.51	7.45593	0.0106222	7.97379
X018071	CSNK2A1	IPI00016613.2	297	32	5	22	0.031465	0.027109	0.043862	0.08126	0.538833	1	0.034	1.8	7.46852	0.0234645	7.62959
X018071	CSNK2A2	IPI00020602.1	398	39	8	22	0.037164	0.043578	0.057149	0.073942	0.418541	1	0.032	1.7	7.49485	0.019025	7.72068
X018071	TNK1	IPI00022633.3	305	33	6	17	0.096029	0.114461	0.138939	0.163567	0.321337	1	0.032	1	7.49485	0.00872886	8.05904
